# Supplementary material for: Gain-of-function mutation in SCN11A causes itch and affects neurogenic inflammation and muscle function in Scn11a+/L799P mice
Source: PLoS One. 2020 Aug 20;15(8):e0237101. doi: 10.1371/journal.pone.0237101 (PMC7440628; doi:10.1371/journal.pone.0237101)
Supplement: S1 File — (XLSX) [file pone.0237101.s002.xlsx]

## Sheet: Figure 1A
Figure 1A							Figure 1A
mature							middle-aged
			Data							Data
			Scratching bouts							Scratching bouts
Animal number	Genotyp	Gender	1. Test	2. Test	Sum		Animal number	Genotyp	Gender	1. Test	2. Test	Sum
53682	+/L799P	F	0	1	1		57801	+/L799P	F	3	3	6
53907	+/L799P	F	0	0	0		58297	+/L799P	M	6	4	10
53984	+/L799P	M	0	0	0		58299	+/L799P	M	1	1	2
16169	+/L799P	M	4	0	4		58298	+/L799P	M	3	2	5
53985	+/L799P	M	2	2	4		58612	+/L799P	M	7	23	30
54692	+/L799P	M	9	0	9		57797	+/L799P	M	3	12	15
54698	+/L799P	M	1	0	1		58614	+/L799P	M	20	9	29
16374	+/L799P	M	1	1	2		57798	wt (+/+)	F	4	3	7
16383	+/L799P	F	0	1	1		57968	wt (+/+)	M	1	1	2
16384	+/L799P	F	5	0	5		57971	wt (+/+)	M	0	0	0
16380	+/L799P	M	2	2	4		58621	wt (+/+)	M	2	0	2
16381	+/L799P	M	3	0	3		58622	wt (+/+)	M	2	0	2
16379	+/L799P	M	3	2	5		58623	wt (+/+)	M	0	1	1
53604	wt (+/+)	F	1	1	2		58616	wt (+/+)	F	2	5	7
53681	wt (+/+)	F	0	0	0		59156	wt (+/+)	M	5	5	10
54688	wt (+/+)	M	0	0	0
16167	wt (+/+)	F	3	4	7
53906	wt (+/+)	M	1	1	2
54696	wt (+/+)	M	2	2	4
54697	wt (+/+)	M	0	1	1
16375	wt (+/+)	M	0	2	2
16377	wt (+/+)	F	3	3	6
16378	wt (+/+)	F	4	9	13
16382	wt (+/+)	M	1	1	2
16421	wt (+/+)	F	1	4	5
16422	wt (+/+)	F	7	8	15

## Sheet: Figure 1B
Figure 1B
middle-aged
			Data
			Grooming chains
Animal number	Genotyp	Gender	1. Test	2. Test	Sum
57801	+/L799P	F	15	14	29
58297	+/L799P	M	8	17	25
58299	+/L799P	M	14	14	28
58298	+/L799P	M	27	16	43
58612	+/L799P	M	16	12	28
57797	+/L799P	M	11	11	22
58614	+/L799P	M	12	11	23
58221	+/L799P	F	16	11	27
57798	wt (+/+)	F	12	9	21
57968	wt (+/+)	M	11	10	21
57971	wt (+/+)	M	17	16	33
58621	wt (+/+)	M	7	13	20
58622	wt (+/+)	M	13	9	22
58623	wt (+/+)	M	11	12	23
58616	wt (+/+)	F	13	16	29
59156	wt (+/+)	M	5	11	16
57975	wt (+/+)	F	25	17	42

## Sheet: Figure 2A
Figure 2A
			Data
Animal number	Genotyp	Gender	CGRP-like IR (%)
58612_1	+/L799P	M	33
58612_2	+/L799P	M	41.1
57795_1	+/L799P	M	21.1
57795_2	+/L799P	M	38.2
57802_1	+/L799P	F	39.3
57797_1	+/L799P	M	36.5
57801_1	+/L799P	F	30.6
58222_1	wt (+/+)	F	36
58256_1	wt (+/+)	F	37.9
57670_1	wt (+/+)	F	34.9
57798_1	wt (+/+)	F	33.8
57968_1	wt (+/+)	M	32.5

## Sheet: Figure 2C
Figure 2C
Animal number	control staining	Animal number	58222_1	Animal number	58256_1	Animal number	57670_1	Animal number	57798_1	Animal number	57968_1	Animal number	57968_2	Animal number	58612_1	Animal number	57795_1	Animal number	57802_2	Animal number	58612_2	Animal number	57797_1	Animal number	57801_1
Genotyp	-	Genotyp	wt (+/+)	Genotyp	wt (+/+)	Genotyp	wt (+/+)	Genotyp	wt (+/+)	Genotyp	wt (+/+)	Genotyp	wt (+/+)	Genotyp	+/L799P	Genotyp	+/L799P	Genotyp	+/L799P	Genotyp	+/L799P	Genotyp	+/L799P	Genotyp	+/L799P
Gender	-	Gender	F	Gender	F	Gender	F	Gender	F	Gender	M	Gender	M	Gender	M	Gender	M	Gender	F	Gender	M	Gender	M	Gender	F
Data		Data		Data		Data		Data		Data		Data		Data		Data		Data		Data		Data		Data
Artificial grey	DRG neuron	Artificial grey	DRG neuron	Artificial grey	DRG neuron	Artificial grey	DRG neuron	Artificial grey	DRG neuron	Artificial grey	DRG neuron	Artificial grey	DRG neuron	Artificial grey	DRG neuron	Artificial grey	DRG neuron	Artificial grey	DRG neuron	Artificial grey	DRG neuron	Artificial grey	DRG neuron	Artificial grey	DRG neuron
value	radius (µm)	value	radius (µm)	value	radius (µm)	value	radius (µm)	value	radius (µm)	value	radius (µm)	value	radius (µm)	value	radius (µm)	value	radius (µm)	value	radius (µm)	value	radius (µm)	value	radius (µm)	value	radius (µm)
-0.07	10.46	-0.16	12.38	0.06	13.61	0.02	11	0.02	10.96	-0.07	14.35	-0.07	13.1	-0.27	14.64	-0.15	7.51	0.07	9.82	-0.07	9.86	-0.03	12.52	-0.12	8.59
-0.07	11.83	-0.14	13.25	0.07	10.07	0.02	9.18	0.02	9.21	-0.07	17.11	-0.06	12.88	-0.24	11.74	-0.13	9.14	0.09	7.93	-0.07	10.39	-0.02	11.91	-0.12	8.59
-0.06	9.62	-0.13	10.06	0.09	9.01	0.02	14.26	0.04	10.78	-0.06	19.47	-0.06	12.36	-0.24	11.74	-0.13	11.56	0.09	10.37	-0.07	10.54	0.09	16.2	-0.11	14.86
-0.05	11.94	-0.11	10.14	0.09	12.15	0.03	10.31	0.04	9.26	-0.06	12	-0.06	11.71	-0.24	11.74	-0.11	8.17	0.09	7.1	-0.07	15	0.09	14.78	-0.11	7.75
-0.05	8.08	-0.11	14.54	0.09	12.94	0.03	8.28	0.05	10.79	-0.06	8.74	-0.06	7.98	-0.23	10.21	-0.1	10.06	0.09	7.7	-0.07	10.84	0.09	11.93	-0.09	17.19
-0.04	11.77	-0.1	12.17	0.09	12.15	0.03	9.86	0.06	11.89	-0.06	17.17	-0.06	9.31	-0.23	11.63	-0.1	6.98	0.09	8.8	-0.06	11.93	0.1	9.37	-0.08	7
-0.04	7.02	-0.1	7.55	0.09	12.94	0.03	8.92	0.06	12.17	-0.06	13.84	-0.06	11.13	-0.23	12.4	-0.1	12.01	0.09	11	-0.06	14.14	0.1	19.49	-0.08	14.55
-0.03	6.64	-0.1	10.25	0.09	12.71	0.03	5.57	0.06	10.11	-0.05	12.75	-0.06	12.58	-0.23	10.21	-0.1	10.09	0.09	14.54	-0.06	11.48	0.1	10.72	-0.08	11.21
-0.03	8.33	-0.1	6.12	0.09	12.23	0.04	12.62	0.06	7.26	-0.05	18.3	-0.06	11.12	-0.23	11.63	-0.1	8.93	0.09	8.67	-0.06	11.87	0.1	18.31	-0.08	9.24
-0.02	6.61	-0.09	17.39	0.09	13.14	0.04	7.55	0.06	12.28	-0.05	18.99	-0.05	18.25	-0.23	12.4	-0.1	14.38	0.09	10.35	-0.06	7.1	0.1	9.94	-0.08	11.97
-0.02	10.33	-0.09	9.72	0.09	12.55	0.04	10.34	0.07	9.77	-0.05	13.26	-0.05	17.84	-0.23	10.21	-0.1	11.96	0.09	7.68	-0.05	12.88	0.1	9.37	-0.08	7.24
-0.01	5.72	-0.09	9.76	0.09	12.71	0.05	11.91	0.07	10	-0.05	11.19	-0.05	10.41	-0.23	11.63	-0.09	9.32	0.09	8.9	-0.05	10.62	0.1	13.09	-0.08	13.59
-0.01	7.11	-0.09	13.41	0.1	9.5	0.05	9.52	0.08	9.35	-0.05	12.48	-0.05	10.11	-0.23	12.4	-0.09	5.58	0.09	9.69	-0.05	12.44	0.11	15.34	-0.08	9.2
-0.01	9.55	-0.09	5.86	0.1	12.23	0.05	10.42	0.08	14.79	-0.04	12.32	-0.05	16.94	-0.23	11.29	-0.09	11.63	0.09	9.72	-0.04	14.27	0.11	14.48	-0.08	8.97
-0.01	10.08	-0.09	8.03	0.1	13.14	0.06	9.6	0.08	9.57	-0.03	14.94	-0.05	12	-0.23	9.49	-0.09	9.13	0.09	9.52	0.03	8.72	0.11	11	-0.08	10.61
0	10.08	-0.09	10.26	0.1	12.55	0.06	9.18	0.09	16.43	-0.01	12.54	-0.05	13.03	-0.22	11.12	-0.09	10.6	0.09	9.82	0.06	8.38	0.11	9.81	-0.08	11.36
0.01	13.37	-0.08	7.21	0.11	10.31	0.06	8.39	0.09	9.39	0	10.76	-0.05	13.54	-0.22	9.33	-0.09	15.5	0.09	12.45	0.07	10.24	0.11	15.67	-0.07	9.15
0.01	8.1	-0.08	10.53	0.11	12.31	0.07	8.23	0.09	7.58	0.01	7.09	-0.05	13.15	-0.22	11.12	-0.09	10.29	0.09	7.76	0.07	9.79	0.11	9.27	-0.07	10.69
0.02	10.86	-0.08	10.32	0.11	9.37	0.07	8.19	0.09	17.17	0.02	12.35	-0.05	12.73	-0.22	9.33	-0.08	12.72	0.09	6.68	0.07	10.37	0.11	15.32	-0.07	8.85
0.02	8.95	-0.08	9.9	0.11	11.34	0.07	11.23	0.09	17.42	0.02	10.49	-0.05	13.16	-0.22	11.12	-0.08	7.6	0.1	9.35	0.07	9.19	0.11	21.86	-0.07	10.18
0.02	9.26	-0.08	12.04	0.11	10.4	0.07	13.01	0.09	7.98	0.02	9.55	-0.05	14.94	-0.22	9.33	-0.08	12.53	0.1	10.68	0.08	13.96	0.11	10.06	-0.07	10.05
0.03	9.44	-0.07	10.16	0.11	12.66	0.08	8.27	0.09	10.49	0.03	11.48	-0.05	11.59	-0.22	14.02	-0.08	7.74	0.1	9.07	0.08	10.13	0.11	13.64	-0.07	7.62
0.03	5.96	-0.07	10.78	0.11	8.05	0.08	11.08	0.09	12.39	0.03	10.61	-0.05	11.53	-0.22	9.61	-0.08	7.44	0.1	8.15	0.08	13	0.11	12.54	-0.06	10.16
0.03	8.2	-0.07	12.52	0.11	9.33	0.08	15.13	0.09	12.91	0.03	12.5	-0.04	11.54	-0.21	13.94	-0.08	14.98	0.1	9.76	0.08	12.48	0.11	14.93	-0.06	8.66
0.04	5.92	-0.07	14.56	0.11	9.86	0.08	8.2	0.09	11.39	0.03	9.11	-0.04	9.81	-0.21	10.74	-0.08	10.61	0.1	9.37	0.08	19	0.11	9.07	-0.06	12.75
0.04	12.31	-0.07	9.04	0.11	10.14	0.08	11.03	0.09	10.86	0.03	12.48	-0.04	12.68	-0.21	12.38	-0.08	12.1	0.1	9.08	0.09	9.1	0.11	11.46	-0.06	9.89
0.04	10.19	-0.07	6.66	0.11	6.38	0.08	7.43	0.09	11.9	0.04	12.28	-0.04	10.19	-0.21	13.94	-0.07	15.21	0.1	8.88	0.09	11.49	0.11	19.26	-0.06	9.54
0.04	12.39	-0.07	13.49	0.11	7.76	0.09	10.21	0.09	9.14	0.04	11.68	-0.04	18.17	-0.21	10.74	-0.07	13.06	0.1	9.44	0.09	11.77	0.12	11.88	-0.06	13.92
0.05	12.01	-0.07	8.15	0.12	8.24	0.09	11	0.09	9.69	0.04	14.69	-0.04	8.24	-0.21	12.38	-0.07	10.16	0.1	8.8	0.09	14.4	0.12	10.52	-0.06	10.6
0.05	7.76	-0.06	8.9	0.12	7.95	0.09	8.61	0.09	9.8	0.05	13.49	-0.04	10.14	-0.21	13.94	-0.07	6.71	0.1	10.97	0.09	10.53	0.12	19.57	-0.05	9.93
0.05	12.49	-0.06	8.84	0.12	9.43	0.09	11.38	0.09	9.76	0.05	11.23	-0.04	11	-0.21	10.74	-0.07	11.96	0.1	13.13	0.09	11.44	0.12	12	-0.05	14.88
0.05	12.05	-0.06	13.58	0.12	12.34	0.09	8.58	0.1	11.08	0.05	14.05	-0.04	12.53	-0.21	12.38	-0.07	9.73	0.11	9.96	0.1	10.58	0.12	19.22	-0.05	14.13
0.05	9.45	-0.06	10.18	0.12	10.42	0.1	8.3	0.1	11.57	0.05	14.14	-0.04	14.58	-0.21	11.37	-0.07	7.03	0.11	10.29	0.1	7.31	0.12	16.34	-0.05	12.51
0.05	16.14	-0.06	14.79	0.12	11.82	0.1	9.74	0.1	12.17	0.05	12.17	-0.04	13.12	-0.2	9.16	-0.07	11.24	0.11	11.69	0.1	10.97	0.12	10.48	-0.05	11.65
0.06	9.84	-0.06	14.16	0.13	14.57	0.1	9.01	0.1	11.63	0.05	11.13	-0.04	13.87	-0.2	11.34	-0.07	8.69	0.11	12.31	0.1	10.94	0.12	24.34	-0.05	10.66
0.06	9.06	-0.06	9.66	0.13	10.1	0.1	9.76	0.1	9.88	0.05	11.77	-0.04	16.38	-0.2	9.16	-0.07	7.39	0.11	8.98	0.1	13.79	0.12	13.88	-0.05	11.73
0.06	11.8	-0.06	10.34	0.13	7.5	0.1	7.51	0.1	6.8	0.05	10.6	-0.04	17.1	-0.2	11.34	-0.07	9.37	0.11	7.84	0.1	15.64	0.12	11.89	-0.05	13.62
0.06	9.34	-0.05	11.69	0.13	8.64	0.1	9.19	0.1	10.43	0.06	12.11	-0.04	13	-0.2	9.16	-0.07	9.73	0.11	10.74	0.11	11.2	0.12	16.33	-0.05	11.76
0.07	7.83	-0.05	13.63	0.13	7.84	0.1	8.27	0.1	9.6	0.06	12.8	-0.03	11.86	-0.2	11.34	-0.07	7.38	0.11	9.09	0.11	11.66	0.12	9.5	-0.05	11.17
0.07	8.44	-0.05	9.69	0.13	9.75	0.11	10.29	0.1	15.35	0.06	13.55	-0.03	12.99	-0.2	12.67	-0.06	6.78	0.11	6.44	0.11	9.28	0.12	19.66	-0.04	11.59
0.07	9.1	-0.05	11.34	0.13	7.7	0.11	8.92	0.1	12.65	0.06	12.55	-0.03	11.97	-0.2	12.08	-0.06	10.48	0.11	7.91	0.11	12.52	0.12	16.91	-0.04	10.52
0.07	16.67	-0.05	11	0.13	8.99	0.11	13.8	0.11	9.16	0.06	12.06	-0.03	20.2	-0.2	9.86	-0.06	7.76	0.11	14.93	0.11	8.42	0.12	10.02	-0.04	11.71
0.07	12.05	-0.05	8.17	0.13	8.84	0.11	7.6	0.11	10.44	0.07	10.7	-0.03	11.94	-0.2	10.25	-0.06	13.02	0.11	11.37	0.11	16.28	0.12	11.5	-0.04	11.8
0.07	12.15	-0.05	8.78	0.13	7.96	0.11	8.06	0.11	10.61	0.07	12.89	-0.03	16.5	-0.19	9.81	-0.06	10.23	0.11	15.19	0.11	14.46	0.12	9.3	-0.04	12.45
0.08	8.01	-0.04	8.16	0.13	10.09	0.11	10.48	0.11	9.76	0.07	13.6	-0.03	14.5	-0.19	10.86	-0.05	9.14	0.11	8.31	0.11	12.95	0.12	15.52	-0.04	11.95
0.08	15.53	-0.03	11.43	0.13	8.43	0.12	12.01	0.11	8.96	0.07	14.14	-0.02	10.77	-0.19	9.81	-0.05	6.44	0.11	8.26	0.11	15.68	0.12	14.29	-0.04	14.71
0.09	5.89	-0.03	11.84	0.14	10.77	0.12	8.42	0.11	7.36	0.07	14.33	-0.02	12.16	-0.19	10.86	-0.05	8.7	0.11	7.93	0.12	15.11	0.13	15.26	-0.04	12.83
0.09	9.57	-0.03	8.76	0.14	8.28	0.12	10.56	0.12	12.26	0.08	12.11	-0.02	11.59	-0.19	9.81	-0.05	11.55	0.11	7.82	0.12	19.45	0.13	10.75	-0.04	13.56
0.09	8.81	-0.03	10.38	0.14	7.18	0.13	7.28	0.12	11.44	0.08	8.86	-0.02	14.86	-0.19	10.86	-0.05	11.67	0.11	8.84	0.12	9.24	0.13	12.51	-0.03	10.14
0.09	8.8	-0.02	7.5	0.14	9.7	0.13	7.09	0.12	10.84	0.08	9.65	-0.02	10.4	-0.19	14.14	-0.05	7.81	0.11	8.26	0.12	9.8	0.13	12.78	-0.03	18.87
0.09	11.02	-0.02	14.06	0.14	9.99	0.13	9.47	0.12	12.73	0.08	13.26	-0.01	9.48	-0.19	11.79	-0.05	10.78	0.11	15.93	0.12	11.32	0.13	13.58	-0.03	9.35
0.09	11.61	-0.02	9.47	0.14	9.77	0.14	9.91	0.12	12.65	0.08	12.68	-0.01	10.43	-0.19	10.02	-0.05	6.39	0.11	14.31	0.12	11.46	0.13	16.45	-0.03	10.04
0.1	7.47	-0.01	10.23	0.14	9.33	0.14	10.96	0.12	16.2	0.09	12.06	-0.01	10.91	-0.19	13.26	-0.05	8.8	0.12	14.02	0.12	11.1	0.13	6.41	-0.03	13.69
0.1	6.27	-0.01	18.23	0.14	11.71	0.14	7.65	0.12	10.73	0.09	11.25	-0.01	10.65	-0.18	8.79	-0.05	8.84	0.12	11.45	0.12	14.73	0.13	21.02	-0.03	11.49
0.1	11.97	-0.01	7.22	0.14	10.2	0.14	8.51	0.12	13.18	0.09	10.15	0	9.86	-0.18	10.49	-0.05	9.92	0.12	10.58	0.12	13.7	0.13	18.09	-0.03	16.7
0.1	8.91	0	14.67	0.14	11.14	0.15	9.89	0.13	9.71	0.09	18.13	0.01	11.91	-0.18	16.58	-0.04	6.23	0.12	11.44	0.12	14.65	0.13	11.04	-0.03	11.68
0.1	12.32	0	10.46	0.14	10.8	0.26	6.76	0.13	17.77	0.09	10.1	0.02	16.85	-0.18	10.22	-0.04	7.85	0.12	9.19	0.12	8.27	0.13	20.02	-0.03	13.59
0.1	9.54	0	8.8	0.14	8.36	0.27	6.87	0.13	11.32	0.09	10.93	0.02	10.44	-0.18	7.21	-0.04	8.05	0.12	8.74	0.12	9.88	0.13	8.78	-0.03	16.08
0.1	12.46	0	12.05	0.15	13.5	0.27	11.25	0.13	11.81	0.09	16.78	0.03	9.44	-0.18	8.79	-0.04	8.49	0.12	8.31	0.13	17.63	0.13	9.21	-0.03	6.77
0.1	5.65	0.01	6.24	0.15	11.78	0.27	6.87	0.13	11.93	0.09	10.32	0.03	9.09	-0.18	10.49	-0.04	12.3	0.12	9.45	0.13	15.87	0.13	10.01	-0.03	14.98
0.1	9.97	0.01	8.62	0.15	9.86	0.27	11.33	0.13	11.9	0.09	12.35	0.04	11.2	-0.18	16.58	-0.03	14.05	0.12	7.01	0.13	14.37	0.13	11.18	-0.03	22.69
0.1	11.85	0.02	10.82	0.15	7.63	0.28	14.76	0.13	13.95	0.09	13.43	0.05	13.1	-0.18	10.22	-0.03	7.3	0.12	10.39	0.13	17.72	0.13	16.9	-0.03	8.82
0.1	9.22	0.02	10.44	0.15	10	0.28	7.74	0.13	14.18	0.09	10.29	0.05	14.05	-0.18	7.21	-0.03	4.87	0.12	10.81	0.13	6.22	0.13	10.91	-0.02	14.32
0.1	10.19	0.02	8.99	0.15	8.47	0.28	7	0.13	8.29	0.09	13.58	0.05	13.59	-0.18	8.79	-0.03	12.38	0.12	8.94	0.13	14.44	0.13	8.23	-0.02	9
0.1	10.09	0.02	8.61	0.15	8.35	0.28	7.63	0.13	7.56	0.1	10.22	0.05	10.66	-0.18	10.49	-0.02	13.64	0.12	12.73	0.13	13.69	0.13	14.34	-0.02	12.06
0.1	20.59	0.02	9.36	0.15	8.08	0.28	8.7	0.13	14.85	0.1	9.77	0.05	10.64	-0.18	16.58	-0.02	7.48	0.12	12.15	0.13	14.38	0.13	10.43	-0.02	11.23
0.11	9.76	0.02	11.37	0.15	8.08	0.28	6.4	0.13	10.77	0.1	11.61	0.06	10.35	-0.18	10.22	-0.02	13.29	0.12	11.17	0.13	17.83	0.13	17.15	-0.02	12.09
0.11	8.18	0.02	9.12	0.15	9.54	0.28	10.58	0.13	11.89	0.1	12.86	0.07	9.65	-0.18	7.21	-0.01	7.58	0.12	14.58	0.13	14.55	0.13	20.74	-0.02	12.08
0.11	4.46	0.03	11.6	0.15	13.34	0.29	7.38	0.13	11.29	0.1	10.7	0.08	10.91	-0.18	6.4	-0.01	9.96	0.12	10.45	0.13	11.45	0.13	14.05	-0.02	12.69
0.11	5.74	0.03	10.58	0.15	13.34	0.3	11.06	0.13	9.11	0.1	10.73	0.08	10.9	-0.18	8.5	-0.01	6.71	0.12	10.47	0.13	16.51	0.14	19.6	-0.02	17.7
0.11	9.91	0.03	11.63	0.15	8.79	0.31	11.67	0.13	13.79	0.1	14.47	0.08	9.42	-0.18	9.16	-0.01	6.6	0.12	11.93	0.13	13.49	0.14	12.8	-0.02	12.64
0.11	7.42	0.03	10.77	0.15	8.79	0.31	7.95	0.13	9.17	0.1	15.05	0.09	14	-0.18	7.13	-0.01	6.21	0.12	6.77	0.14	12.59	0.14	12.05	-0.02	10.93
0.11	15.49	0.03	14.11	0.17	9.43	0.31	12.14	0.13	9.18	0.1	11.14	0.09	11.25	-0.18	8.49	-0.01	9.31	0.12	11.07	0.14	10.45	0.14	12.34	-0.01	11
0.11	10.26	0.04	11.53	0.17	8.84	0.31	9.41	0.13	11.49	0.1	14.46	0.09	16.39	-0.18	7.85	-0.01	13.83	0.12	6.57	0.14	6.5	0.14	12.17	-0.01	13.05
0.11	12.29	0.04	9.24	0.17	10.16	0.32	7.81	0.13	8.8	0.1	15.19	0.1	14.46	-0.17	17.48	-0.01	7.86	0.12	14.6	0.14	8.22	0.14	10.82	-0.01	11.47
0.11	9.76	0.04	12.08	0.18	8.2	0.33	9.61	0.13	11.24	0.1	14.12	0.1	13.14	-0.17	9.84	0	6.24	0.12	15.87	0.14	11.84	0.14	16.22	-0.01	10.52
0.12	9.41	0.04	8.35	0.18	7.4	0.34	7.99	0.13	7.05	0.1	16.71	0.1	11.96	-0.17	17.48	0.01	7.88	0.12	7.15	0.14	10.48	0.14	9.63	0	10.76
0.12	6.94	0.05	12.36	0.18	8.08	0.35	6.44	0.13	10.49	0.11	15.91	0.11	10.01	-0.17	9.84	0.02	7.27	0.12	10.9	0.14	9.17	0.14	14.29	0	11.2
0.12	7.82	0.05	8.26	0.18	8.78	0.36	9.52	0.14	8.73	0.11	10.22	0.11	13.37	-0.17	17.48	0.02	11.14	0.13	8.73	0.14	14.88	0.14	16.01	0	14.53
0.12	9.84	0.05	10.18	0.18	7.65	0.36	9.18	0.14	9.78	0.11	13.83	0.11	11.18	-0.17	9.84	0.02	11.63	0.13	8.13	0.14	15.35	0.14	15.54	0	8.87
0.12	10.53	0.05	8.15	0.19	11.59	0.36	6.88	0.14	15.98	0.11	10.49	0.11	10.66	-0.16	9.83	0.02	14	0.13	8.46	0.14	9.44	0.14	17.96	0	10.17
0.12	9.97	0.05	9.6	0.19	11.12	0.37	7.7	0.14	9.77	0.11	16.34	0.12	10.53	-0.16	9.83	0.03	9.89	0.13	8.52	0.14	8.37	0.14	13.5	0	9.48
0.12	9.04	0.06	10.06	0.19	10.02	0.38	6.29	0.14	12.03	0.11	17.86	0.12	11.84	-0.16	9.83	0.04	9.07	0.13	13.98	0.14	17.44	0.14	9.28	0.01	10.57
0.12	7.84	0.06	9.27	0.28	9.51	0.39	8.68	0.14	11.27	0.12	11.43	0.12	10.26	-0.16	9.94	0.04	6.44	0.13	10.54	0.14	16.45	0.14	15.1	0.01	13.07
0.12	9.87	0.07	11.15	0.28	10.16	0.41	11.58	0.14	8.94	0.12	10.19	0.12	10.98	-0.16	6.42	0.04	9.41	0.13	8.15	0.14	15.89	0.14	14.1	0.01	12.14
0.12	9.45	0.07	7.96	0.28	6.04	0.44	8.34	0.14	11.11	0.12	8.41	0.12	12.36	-0.15	8.29	0.04	6.57	0.13	9.39	0.14	9.48	0.14	12.68	0.02	11.25
0.12	12.72	0.07	16.16	0.29	7.85			0.14	15	0.12	16.69	0.12	10.56	-0.15	12.55	0.05	9.96	0.13	11.66	0.14	13.02	0.14	13.55	0.02	11.21
0.12	11.06	0.07	10.33	0.29	10.38			0.14	13.23	0.12	10.51	0.12	6.19	-0.15	8.29	0.06	9.32	0.13	10.83	0.14	14.78	0.14	10.18	0.02	9.72
0.12	10.47	0.08	10.26	0.29	9.68			0.14	8.59	0.12	9.59	0.12	9.38	-0.15	12.55	0.06	7.73	0.13	14.06	0.14	10.12	0.14	13.02	0.08	9.49
0.12	8.04	0.08	8.83	0.29	7.98			0.14	12.37	0.12	21.96	0.13	13.1	-0.15	8.29	0.07	8.98	0.13	7.16	0.14	13.32	0.14	11.69	0.1	13.75
0.12	11.39	0.08	10.93	0.29	10.6			0.14	11.3	0.12	19.2	0.13	10.19	-0.15	12.55	0.07	9.78	0.13	13.24	0.14	10.6	0.14	14.39	0.11	8.79
0.13	8.89	0.08	12.37	0.29	10.6			0.14	16.3	0.12	10.55	0.13	10.3	-0.15	12.79	0.07	6.43	0.13	8.65	0.14	9.71	0.14	10.54	0.11	13.14
0.13	8.69	0.09	11.87	0.3	11.25			0.14	10.02	0.12	14.94	0.13	12.18	-0.15	10.54	0.08	7.39	0.13	8.94	0.14	14.83	0.14	11.17	0.12	13.26
0.13	10.12	0.09	8.71	0.3	9.76			0.14	8.82	0.12	12.89	0.13	11.96	-0.15	14.9	0.09	13.53	0.13	7.83	0.14	12.69	0.14	13.81	0.12	10.47
0.13	8.5	0.09	8.36	0.3	10.42			0.14	10.44	0.12	15.32	0.13	15.37	-0.15	8.75	0.1	8.25	0.13	10.75	0.14	18.04	0.15	8.45	0.13	10.12
0.13	7.33	0.09	8.81	0.31	8.82			0.14	11.21	0.12	18.83	0.13	17.73	-0.15	11.46	0.11	8.51	0.14	7.88	0.14	12.33	0.15	12.61	0.13	12.5
0.13	9.67	0.1	11.15	0.32	10.11			0.14	13.7	0.12	18.92	0.14	13.32	-0.14	11.46	0.12	6.59	0.14	9.07	0.15	15.92	0.15	13.86	0.13	10.22
0.13	9	0.1	10.05	0.32	9.27			0.14	13.86	0.12	12.28	0.14	7.09	-0.13	6.17	0.12	7.88	0.14	7.45	0.15	6.67	0.15	18.71	0.13	12.62
0.13	9.95	0.1	10.05	0.32	10.71			0.14	11.38	0.12	12.42	0.14	8.66	-0.13	6.17	0.14	6.62	0.14	10.01	0.15	10.19	0.15	13.62	0.14	13.02
0.13	11.04	0.1	9.68	0.32	9.8			0.15	11.5	0.13	9.22	0.14	11.1	-0.13	6.17	0.14	8.7	0.14	9.52	0.15	12.17	0.15	18.22	0.14	12.99
0.14	11.02	0.1	11.09	0.32	10.71			0.15	17.61	0.13	15.12	0.14	18.83	-0.13	10.95	0.14	7.89	0.14	14.06	0.15	8.47	0.15	7.94	0.15	10.26
0.14	6.18	0.11	8.31	0.32	9.8			0.15	12.56	0.13	14.11	0.14	8.12	-0.12	8.67	0.2	11.26	0.14	10.27	0.15	17.34	0.15	12.39	0.15	9.2
0.14	6.03	0.11	8.55	0.33	6.79			0.15	8.27	0.13	9.58	0.14	11.94	-0.12	8.67	0.2	8.17	0.14	10.67	0.18	7.85	0.15	11.37	0.15	11.72
0.14	4.72	0.11	8.94	0.33	11.11			0.15	16.59	0.13	18.63	0.15	12.86	-0.12	8.67	0.21	7.57	0.14	11.37	0.18	11.81	0.15	13.23	0.15	10.38
0.14	4.92	0.11	8.38	0.33	11.11			0.15	16.06	0.13	12.16	0.15	7.63	-0.12	8.08	0.25	8.16	0.14	10.29	0.18	9.79	0.15	14	0.18	7.7
0.14	9.75	0.11	8.77	0.34	7.65			0.15	12.81	0.13	19.17	0.15	12.32	-0.12	14.54	0.29	7.93	0.14	8.45	0.18	12.67	0.15	8.76	0.2	12.93
0.14	8.69	0.12	9.78	0.35	7.37			0.15	8.72	0.14	14.06	0.15	11.61	-0.12	9.82	0.33	8.54	0.15	8.18	0.18	7.83	0.15	16.14	0.22	15.93
0.14	10.07	0.13	10.76	0.38	12.07			0.15	15.25	0.14	19.54	0.15	8.9	-0.12	15.11	0.34	8.18	0.15	9.3	0.18	10.73	0.15	10.55	0.25	10.21
0.14	9.41	0.13	8.83	0.38	8.19			0.15	12.56	0.14	12.08	0.16	9.34	-0.12	9.05	0.35	7.29	0.15	7.41	0.18	12.85	0.15	18.26	0.25	9.73
0.14	7.95	0.14	8.4	0.42	8.76			0.15	13.35	0.14	11.01	0.16	8.67	-0.11	7.03	0.36	8.04	0.15	8.03	0.18	9.24	0.15	15.4	0.25	12.13
0.14	10.98	0.14	8.37	0.45	8.58			0.15	14.98	0.14	11.38	0.21	11.32	-0.11	7.03	0.37	9.26	0.15	7.28	0.19	9.71	0.15	10.64	0.26	13.37
0.14	9.62	0.14	7.92	0.46	10.31			0.15	9.67	0.14	12.31	0.21	11.85	-0.11	7.03	0.38	8.21	0.15	7.64	0.19	15.02	0.15	14.36	0.26	12.35
-0.07	10.46	0.15	7.7	0.46	10.03			0.15	14.19	0.14	13.25	0.21	10.85	-0.09	12.95	0.38	8.72	0.15	9.38	0.21	12.35	0.15	9.27	0.28	13.95
-0.07	11.83	0.16	8.94	0.46	9.58			0.15	8.92	0.14	11.41	0.22	9.64	-0.08	11.89	0.38	8.94	0.15	14.44	0.21	7.3	0.15	11.28	0.29	10.09
-0.06	9.62	0.17	6.95	0.67	9.08			0.15	19.68	0.14	12.83	0.23	9.78	-0.08	12.17	0.4	9.8	0.15	9.74	0.21	10.29	0.15	14.02	0.3	13.48
-0.05	11.94	0.17	12.07	0.67	9.97			0.15	9.78	0.14	12.27	0.23	14.8	-0.08	8.06	0.43	8.25	0.15	6.17	0.21	12.04	0.15	10.62	0.3	14.69
-0.05	8.08	0.18	6.91					0.15	16.82	0.14	11.15	0.23	15.28	-0.07	6.76	0.46	8.74	0.15	6.72	0.21	7.84	0.15	9.18	0.31	13.03
-0.04	11.77	0.2	11.47					0.15	17.1	0.14	9.77	0.24	13.62	-0.05	7.99	0.5	7.97	0.15	6.39	0.21	11.61	0.15	10.86	0.31	13.04
-0.04	7.02	0.23	5.74					0.15	16.75	0.14	11.63	0.24	10.08	-0.05	16.59	0.55	9.38	0.15	8.84	0.23	11.58	0.15	14.51	0.32	12.07
-0.03	6.64	0.24	10.04					0.15	10.49	0.14	17.12	0.24	9.84	-0.04	12.76	0.57	10.06	0.21	9.11	0.23	12.83	0.15	10.41	0.32	13.49
-0.03	8.33	0.25	9.65					0.15	10.54	0.14	14.29	0.24	14.51	-0.02	8.76	0.64	10.79	0.22	6.72	0.23	8.8	0.15	18.45	0.33	10.13
-0.02	6.61	0.26	8.19					0.15	9.73	0.14	10.19	0.24	15.63	-0.02	9.48	0.67	9.8	0.22	8.2	0.23	12.72	0.15	9.55	0.33	15.23
-0.02	10.33	0.3	8.62					0.15	12.32	0.14	15.51	0.25	14.27	-0.01	10.27	0.71	9.88	0.22	8.52	0.24	16.53	0.15	16.8	0.33	11.1
-0.01	5.72	0.32	7.67					0.15	12.16	0.14	15.8	0.26	10.88	-0.01	11.32	0.74	9.26	0.22	10.85	0.24	4.99	0.15	10.89	0.34	11.32
-0.01	7.11	0.32	8.8					0.15	11.75	0.14	15.65	0.26	11.62	0.01	9.33	0.77	7.28	0.22	10.97	0.25	15.36	0.15	11.66	0.37	9.74
-0.01	9.55	0.33	8.47					0.15	8.16	0.14	10.63	0.28	10.12	0.02	8.36	0.82	5.26	0.23	10.31	0.25	12.88	0.15	20.29	0.38	15.1
-0.01	10.08	0.33	10.79					0.16	13.94	0.14	11.27	0.28	13.41	0.02	8.72	0.86	7.24	0.23	6.88	0.25	15.15	0.15	13.57	0.38	13.64
0	10.08	0.34	6.06					0.22	9.8	0.14	10.76	0.29	11.79	0.02	14.58	0.89	5.86	0.23	10.92	0.26	9	0.15	9.53	0.38	11.92
0.01	13.37	0.35	6.9					0.22	11.18	0.14	16.97	0.29	11.97	0.04	6.96			0.23	7.82	0.26	12.4	0.15	9.25	0.4	12.35
0.01	8.1	0.36	6.84					0.22	11.58	0.14	10.87	0.3	14.13	0.04	8.89			0.23	9.04	0.26	7.85	0.15	12.75	0.4	13.66
0.02	10.86	0.36	5.59					0.22	11.91	0.14	14.66	0.3	12.28	0.06	10.67			0.23	8.39	0.26	12.57	0.15	16.1	0.41	13.84
0.02	8.95	0.38	5.47					0.22	14.66	0.14	14.87	0.33	9.29	0.09	8.87			0.23	9.52	0.26	11.16	0.15	10.27	0.42	12.88
0.02	9.26	0.38	12.87					0.22	11.48	0.14	18.61	0.34	14.02	0.11	10.71			0.23	6.33	0.26	11.83	0.15	14.05	0.43	13.07
0.03	9.44	0.39	7.19					0.22	11.91	0.14	16.61	0.34	11.15	0.13	10.68			0.23	5.61	0.27	14.26	0.15	17.58	0.44	8.3
0.03	5.96	0.39	7.62					0.22	9.04	0.15	12.3	0.34	7.24	0.18	8.79			0.24	6.89	0.27	10.03	0.15	11.84	0.44	12.83
0.03	8.2	0.39	10.31					0.23	8.81	0.15	11.1	0.35	14.38	0.19	7.05			0.24	11.14	0.28	13.94	0.15	12.83	0.44	11.16
0.04	5.92	0.4	6.48					0.23	11.01	0.15	21.41	0.35	12.71	0.2	6.49			0.24	7.59	0.3	9.66	0.15	14.85	0.45	10.5
0.04	12.31	0.4	9.44					0.23	13.26	0.15	13.98	0.36	8.97	0.21	9.38			0.25	9.17	0.3	12.09	0.15	20.28	0.45	15.59
0.04	10.19	0.4	7.52					0.23	12.47	0.15	14.02	0.36	10.1	0.24	8.21			0.25	9.54	0.3	12.57	0.15	13.2	0.45	9.78
0.04	12.39	0.41	8.94					0.24	10.14	0.15	17.06	0.36	12.02	0.28	9.1			0.25	8.37	0.3	11.36	0.15	9.55	0.46	11.03
0.05	12.01	0.41	8.11					0.24	18.35	0.15	14	0.36	9.59	0.28	6.5			0.26	9.49	0.3	10.96	0.15	13.03	0.46	10.05
0.05	7.76	0.42	6.59					0.24	10.46	0.15	18.56	0.36	13.43	0.28	8.21			0.26	10.54	0.31	10.77	0.15	11.96	0.48	9.58
0.05	12.49	0.42	7.05					0.24	15.13	0.15	13.38	0.36	9.86	0.28	7.25			0.26	5.92	0.31	12.19	0.15	12.71	0.49	6.99
0.05	12.05	0.42	6.23					0.25	11.09	0.15	8.47	0.37	10.97	0.3	10.09			0.26	7.55	0.31	8.57	0.15	14.91	0.49	15.12
0.05	9.45	0.42	9.23					0.26	9.08	0.15	9.46	0.37	12.26	0.32	9.11			0.26	13.24	0.32	12.15	0.15	16.85	0.49	7.78
0.05	16.14	0.42	9.92					0.26	9.41	0.15	18.28	0.38	7.89	0.33	7.02			0.26	8.25	0.32	11.32	0.15	7.7	0.5	9.4
0.06	9.84	0.42	9.34					0.26	12.67	0.15	7.68	0.38	8.38	0.33	7.02			0.27	10.89	0.33	10.86	0.15	13.36	0.5	6.25
0.06	9.06	0.43	5.59					0.26	5.56	0.15	16.34	0.4	8.53	0.33	7.02			0.27	8.47	0.33	14.55	0.15	11.8	0.5	13.72
0.06	11.8	0.44	9.53					0.26	9.8	0.15	10.4	0.4	6.19	0.33	6.56			0.27	8.83	0.33	14	0.15	22.41	0.51	10.06
0.06	9.34	0.44	5.03					0.26	14.13	0.15	14.37	0.42	9.93	0.38	7.53			0.28	10.7	0.33	10.1	0.15	14.35	0.53	9.57
0.07	7.83	0.44	4.41					0.26	9.84	0.16	11.32	0.42	11.16	0.38	7.53			0.28	8.67	0.33	14.5	0.15	14.26	0.53	11.63
0.07	8.44	0.44	7.59					0.26	11.65	0.16	9.72	0.42	7.98	0.38	7.53			0.28	9.15	0.34	14.81	0.16	11.39	0.55	10.73
0.07	9.1	0.45	8.89					0.27	8.42	0.25	11.32	0.45	9.64	0.39	11.46			0.28	6.14	0.34	9.62	0.16	9.36	0.56	8.63
0.07	16.67	0.46	7.96					0.27	8.55	0.25	10.32	0.45	8.6	0.39	6.09			0.29	7.2	0.35	12.36	0.16	15.46	0.56	9.13
0.07	12.05	0.46	4.97					0.28	13.08	0.26	10.85	0.45	9.19	0.39	6.91			0.29	8.8	0.35	13.55	0.18	6.3	0.57	10.55
0.07	12.15	0.46	9.46					0.28	11.26	0.26	11.27	0.48	8.28	0.41	9.74			0.3	9.27	0.35	10.62	0.18	13.52	0.59	13.56
0.08	8.01	0.47	6.66					0.28	12.58	0.26	9.9	0.51	8.28	0.42	6.35			0.3	5.81	0.36	16.43	0.18	9.98	0.6	11.55
0.08	15.53	0.47	7.04					0.28	14.6	0.26	12.84	0.52	9.93	0.42	8.86			0.3	8.51	0.36	10.94	0.18	13.75
0.09	5.89	0.49	8.11					0.28	9.23	0.26	10.78	0.52	8.56	0.42	6.35			0.31	9.91	0.37	12.26	0.18	9.23
0.09	9.57	0.49	5.84					0.28	9.48	0.27	9.96	0.52	9.32	0.42	8.86			0.34	11.59	0.37	11.62	0.18	13.25
0.09	8.81	0.49	10.7					0.28	12.38	0.27	19.76	0.54	7.14	0.42	6.35			0.34	7.67	0.37	13.27	0.18	16.44
0.09	8.8	0.49	7.08					0.29	14.56	0.27	15.76	0.55	7.62	0.42	8.86			0.37	6.55	0.38	12.41	0.18	9.59
0.09	11.02	0.5	6.14					0.29	11.73	0.27	13.48	0.57	9.43	0.42	7.94			0.38	6.76	0.38	12.01	0.19	13.1
0.09	11.61	0.51	6.52					0.29	8.31	0.28	11.14			0.43	5.65			0.39	6.57	0.39	13.19	0.19	16.6
0.1	7.47	0.52	8.5					0.29	11.71	0.28	9.13			0.43	5.36			0.39	8.61	0.39	13.41	0.19	8.97
0.1	6.27	0.52	8.75					0.29	9.54	0.28	10.47			0.43	5.65			0.4	8.17	0.4	8.94	0.19	9.59
0.1	11.97	0.52	9.23					0.3	9.89	0.28	6.29			0.43	5.36			0.41	6.2	0.41	10.51	0.19	10.71
0.1	8.91	0.52	7.07					0.3	16.37	0.29	8.55			0.43	5.65			0.42	7.81	0.42	8.75	0.19	12.78
0.1	12.32	0.54	8.23					0.3	10.21	0.3	8.57			0.43	5.36			0.43	7.48	0.45	11.75	0.19	11.92
0.1	9.54	0.55	8.37					0.33	7.48	0.31	14.04			0.43	7.53			0.43	9.03	0.46	8.08	0.2	14.34
0.1	12.46	0.55	6.36					0.33	9.97	0.31	13.04			0.44	10.15			0.44	4.98	0.49	9.21	0.2	13.54
0.1	5.65	0.55	8.64					0.33	8.19	0.32	10.49			0.45	11.32			0.44	6.37	0.49	5.25	0.2	17.19
0.1	9.97	0.59	5.25					0.34	8.2	0.32	8.81			0.45	8.34			0.45	7.98	0.51	9.3	0.2	11.98
0.1	11.85	0.6	8.01					0.34	9.94	0.32	15.43			0.47	6.2			0.45	7.46	0.51	9.75	0.2	13.11
0.1	9.22	0.65	6.6					0.34	8.42	0.32	11.94			0.47	6.2			0.47	4.89	0.55	9.1	0.2	13.66
0.1	10.19	0.68	7.58					0.37	8.09	0.32	11.35			0.47	6.2			0.47	9.7			0.2	10.9
0.1	10.09	0.68	8.01					0.37	12.54	0.32	9.26			0.49	8.31			0.49	5.8			0.2	12.1
0.1	20.59	0.77	9.63					0.38	12.81	0.32	11.57			0.53	7.7			0.49	10.63			0.2	11.69
0.11	9.76							0.38	10.47	0.32	9.73			0.53	7.7			0.5	7.31			0.2	10.34
0.11	8.18							0.39	7.95	0.33	10.73			0.53	7.7			0.5	6.55			0.2	15
0.11	4.46							0.39	7.57	0.33	11.39			0.53	6.14			0.5	7.2			0.2	12.48
0.11	5.74							0.39	12.45	0.33	12.14			0.55	6.92			0.5	6.13			0.2	7.6
0.11	9.91							0.4	11.64	0.33	14.58			0.55	9.45			0.51	6.88			0.2	14.2
0.11	7.42							0.4	7.97	0.34	15.05			0.58	6.03			0.51	8.69			0.21	17.67
0.11	15.49							0.4	8.66	0.34	12.02			0.59	5.77			0.52	8.74			0.21	8.08
0.11	10.26							0.41	8.51	0.34	7.97			0.6	6.32			0.52	7.36			0.21	12.88
0.11	12.29							0.43	9.29	0.34	9.75			0.62	5.58			0.52	6.76			0.21	14.62
0.11	9.76							0.45	10.47	0.35	9.58			0.66	7.22			0.52	6.2			0.21	9.67
0.12	9.41							0.45	5.85	0.35	6.67			0.66	7.22			0.52	8.71			0.21	10.18
0.12	6.94							0.46	13.23	0.35	9.01			0.66	7.22			0.53	7.12			0.21	13.31
0.12	7.82							0.47	9.86	0.35	11.73			0.67	6.74			0.54	5.59			0.22	10.07
0.12	9.84							0.48	12.79	0.35	9.7			0.67	6.74			0.54	8.03			0.22	11.43
0.12	10.53							0.5	9.13	0.36	8.88			0.67	6.74			0.55	6.26			0.22	11.96
0.12	9.97							0.52	9.1	0.36	10.32			0.67	8.15			0.56	7.84			0.22	11.16
0.12	9.04							0.52	7.26	0.36	13.14			0.68	7.97			0.59	8.88			0.22	6.18
0.12	7.84							0.6	11.74	0.37	14.61			0.68	7.97			0.59	6.38			0.22	14.91
0.12	9.87							0.61	12.86	0.37	10.69			0.68	7.97							0.23	9.35
0.12	9.45							0.65	9.63	0.37	11.24			0.68	6.62							0.23	13.2
0.12	12.72							0.66	7.63	0.39	12.78			0.71	6.26							0.23	14.12
0.12	11.06							0.66	10.45	0.4	11.73			0.72	6.81							0.23	10.28
0.12	10.47									0.4	8.24											0.23	8.52
0.12	8.04									0.41	10.07											0.23	7.51
0.12	11.39									0.42	14.65											0.23	15.42
0.13	8.89									0.43	16.02											0.23	12.75
0.13	8.69									0.45	11.74											0.23	17.02
0.13	10.12									0.45	9.79											0.23	9.76
0.13	8.5									0.46	12.64											0.24	10.85
0.13	7.33									0.46	13.38											0.24	10.86
0.13	9.67									0.47	10.99											0.26	15.31
0.13	9									0.47	11.57											0.26	9.05
0.13	9.95									0.48	10.15											0.26	10.71
0.13	11.04									0.49	8.29											0.27	8.74
0.14	11.02									0.49	16.73											0.27	8.1
0.14	6.18									0.5	9.2											0.28	11.26
0.14	6.03									0.51	7.66											0.28	8.47
0.14	4.72									0.52	9.03											0.29	7.93
0.14	4.92									0.52	8.53											0.29	7.82
0.14	9.75									0.53	9.67											0.3	14.98
0.14	8.69									0.56	9.57											0.3	9.38
0.14	10.07																					0.31	10.31
0.14	9.41																					0.31	12.81
0.14	7.95																					0.33	11.48
0.14	10.98																					0.33	9.53
0.14	9.62																					0.34	10.22
																						0.35	9.95
																						0.35	10
																						0.36	9.07
																						0.36	13.19
																						0.37	13.39
																						0.37	11.13
																						0.37	8.69
																						0.39	9.37
																						0.39	10.22
																						0.41	13.96
																						0.41	9.3
																						0.42	11.64
																						0.43	9.89
																						0.44	7.21
																						0.45	11.19
																						0.45	8.33
																						0.45	10.75
																						0.49	13.26
																						0.52	7.42
																						0.56	8.92
																						0.57	10.09
																						0.59	7.51
																						0.6	9.02
																						0.63	7.44
																						0.68	6.9

## Sheet: Figure 2D
Figure 2D
			Data
			CGRP release (pg/ml)
Animal number	Genotyp	Gender	Baseline (BL)	10^-7 M Capsaicine (CAPS)	Washout
16627R	wt (+/+)	M	15.6	102.5	19.4

## Sheet: Figure 2E
Figure 2E					Figure 2E					Figure 2E					Figure 2E
0 M Capsaicin					10^-8 M Capsaicin					10^-7 M Capsaicin					10^-6 M Capsaicin
			Data					Data					Data					Data
Animal number	Genotyp	Gender	CGRP release (pg/ml)		Animal number	Genotyp	Gender	CGRP release (pg/ml)		Animal number	Genotyp	Gender	CGRP release (pg/ml)		Animal number	Genotyp	Gender	CGRP release (pg/ml)
16626L	wt (+/+)	M	29.5		16626L	wt (+/+)	M	39.8		16626R	wt (+/+)	M	57.3		66114R	wt (+/+)	F	422.8
16627L	wt (+/+)	M	28.3		16627L	wt (+/+)	M	34.9		16627R	wt (+/+)	M	86.9		66114L	wt (+/+)	F	308
67396L	wt (+/+)	F	24.9		67396L	wt (+/+)	F	39		67396R	wt (+/+)	F	73.8		68007R	wt (+/+)	F	341.6
67370L	wt (+/+)	F	17.9		67370L	wt (+/+)	F	27.6		67370R	wt (+/+)	F	46.5		68007L	wt (+/+)	F	353.8
															16167R	wt (+/+)	F	432.2
															16167L	wt (+/+)	F	409.6

## Sheet: Figure 2F
Figure 2F					Figure 2F					Figure 2F
Baseline (BL)					Capsaicine (CAPS)					Washout
			Data					Data					Data
Animal number	Genotyp	Gender	CGRP release (pg/ml)		Animal number	Genotyp	Gender	CGRP release (pg/ml)		Animal number	Genotyp	Gender	CGRP release (pg/ml)
16480R	+/L799P	M	7.4		16650R	+/L799P	M	5.4		16650R	+/L799P	M	0
16480L	+/L799P	M	9.2		16650L	+/L799P	M	12.9		16650L	+/L799P	M	0.4
16634R	+/L799P	M	2.2		16534R	+/L799P	M	2.3		16534R	+/L799P	M	0
16634L	+/L799P	M	8.6		16534L	+/L799P	M	8.5		16534L	+/L799P	M	0
16635R	+/L799P	M	5.4		16672R	+/L799P	M	27.8		16672R	+/L799P	M	0
16635L	+/L799P	M	11.7		16672L	+/L799P	M	13		16672L	+/L799P	M	0
16650R	+/L799P	M	9.9		16758R	+/L799P	M	12.8		16758R	+/L799P	M	0
16650L	+/L799P	M	13.1		16759R	+/L799P	M	16.5		16759R	+/L799P	M	0
16534R	+/L799P	M	14.4		16626R	wt (+/+)	M	57.3		16626R	wt (+/+)	M	9
16534L	+/L799P	M	11.3		16627R	wt (+/+)	M	86.9		16627R	wt (+/+)	M	3.8
16672R	+/L799P	M	16.7		67396R	wt (+/+)	F	73.8		67396R	wt (+/+)	F	4.4
16672L	+/L799P	M	15.3		67370R	wt (+/+)	F	46.5		67370R	wt (+/+)	F	0
16758R	+/L799P	M	13.4		7647R	wt (+/+)	M	24		7647R	wt (+/+)	M	0
16759R	+/L799P	M	15.5		16636R	wt (+/+)	M	45.1		16636R	wt (+/+)	M	3.5
66114R	wt (+/+)	F	34.9		68013R	wt (+/+)	F	51.1		68013R	wt (+/+)	F	0
66114L	wt (+/+)	F	18.7		67372R	wt (+/+)	F	70.1		67372R	wt (+/+)	F	0
68007R	wt (+/+)	F	18.2		66283R	wt (+/+)	F	38.2		66283R	wt (+/+)	F	14.6
68007L	wt (+/+)	F	16.4		16171R	wt (+/+)	F	29.4		16171R	wt (+/+)	F	4.1
16167R	wt (+/+)	F	21.7		16675R	wt (+/+)	F	27.4		16675R	wt (+/+)	F	0
16167L	wt (+/+)	F	26.8
16626R	wt (+/+)	M	17.9
16627R	wt (+/+)	M	15.6
67396R	wt (+/+)	F	28.7
67370R	wt (+/+)	F	49.6
7647R	wt (+/+)	M	13.5
16636R	wt (+/+)	M	31.8
68013R	wt (+/+)	F	27.9
67372R	wt (+/+)	F	32.6
66283R	wt (+/+)	F	30.8
16626L	wt (+/+)	M	29.5
16627L	wt (+/+)	M	28.3
67396L	wt (+/+)	F	24.9
67370L	wt (+/+)	F	17.9
16171R	wt (+/+)	F	26.6
16675R	wt (+/+)	F	46.2

## Sheet: Figure 3A
Figure 3A					Figure 3A					Figure 3A					Figure 3A					Figure 3A					Figure 3A
0h after application					3h after application					6h after application					9h after application					15h after application					24h after application
			Data					Data					Data					Data					Data					Data
Animal number	Genotyp	Gender	log CFU/ml		Animal number	Genotyp	Gender	log CFU/ml		Animal number	Genotyp	Gender	log CFU/ml		Animal number	Genotyp	Gender	log CFU/ml		Animal number	Genotyp	Gender	log CFU/ml		Animal number	Genotyp	Gender	log CFU/ml
16169	+/L799P	M	0		16169	+/L799P	M	0		16169	+/L799P	M	4.35218		16169	+/L799P	M	5.09691		16169	+/L799P	M	4.0086		16169	+/L799P	M	1.97772
16170	+/L799P	F	1		16170	+/L799P	F	4.90309		16170	+/L799P	F	4.77815		16170	+/L799P	F	5.74468		16170	+/L799P	F	5.57978		16170	+/L799P	F	5
16244	+/L799P	F	0		16244	+/L799P	F	4.38739		16244	+/L799P	F	5.72428		16244	+/L799P	F	5.3483		16244	+/L799P	F	3.74819		16244	+/L799P	F	2.04139
16284	+/L799P	F	0		16284	+/L799P	F	4.83885		16284	+/L799P	F	5.60206		16284	+/L799P	F	4.82607		16284	+/L799P	F	4.6721		16284	+/L799P	F	2.5682
16289	+/L799P	F	0		16289	+/L799P	F	5.2833		16289	+/L799P	F	6.03342		16289	+/L799P	F	5.45102		16289	+/L799P	F	4.35889		16289	+/L799P	F	1.77815
16629	+/L799P	F	0		16629	+/L799P	F	4.69897		16629	+/L799P	F	6.57978		16629	+/L799P	F	6.0569		16629	+/L799P	F	5.86923		16629	+/L799P	F	4.43136
16634	+/L799P	M	0		16634	+/L799P	M	5.4624		16634	+/L799P	M	5.90849		16634	+/L799P	M	5.61278		16634	+/L799P	M	5.37475		16634	+/L799P	M	4.63347
16635	+/L799P	M	0		16635	+/L799P	M	4.02735		16635	+/L799P	M	5.81954		16635	+/L799P	M	5.23045		16635	+/L799P	M	5.14613		16635	+/L799P	M	4.35984
16650	+/L799P	M	0		16650	+/L799P	M	5.64345		16650	+/L799P	M	5.88649		16650	+/L799P	M	5.81291		16650	+/L799P	M	5.77815		16650	+/L799P	M	3.5682
16534	+/L799P	M	0		16534	+/L799P	M	5.35603		16534	+/L799P	M	6.38292		16534	+/L799P	M	6.00432		16534	+/L799P	M	5.85126		16534	+/L799P	M	4.07918
16240	wt (+/+)	M	0		16240	wt (+/+)	M	2.81954		16240	wt (+/+)	M	4.77815		16240	wt (+/+)	M	5.21484		16240	wt (+/+)	M	4.33244		16240	wt (+/+)	M	2.716
16245	wt (+/+)	M	0		16245	wt (+/+)	M	5.12057		16245	wt (+/+)	M	5.49831		16245	wt (+/+)	M	5.29115		16245	wt (+/+)	M	4.53148		16245	wt (+/+)	M	3.36829
16246	wt (+/+)	F	0		16246	wt (+/+)	F	1.60206		16246	wt (+/+)	F	5.70757		16246	wt (+/+)	F	5.52504		16246	wt (+/+)	F	4.38021		16246	wt (+/+)	F	2.73239
16287	wt (+/+)	M	0		16287	wt (+/+)	M	4.26834		16287	wt (+/+)	M	5.83251		16287	wt (+/+)	M	4.64345		16287	wt (+/+)	M	4.72428		16287	wt (+/+)	M	3.28892
16288	wt (+/+)	F	0		16288	wt (+/+)	F	1.69897		16288	wt (+/+)	F	5.77815		16288	wt (+/+)	F	5.68124		16288	wt (+/+)	F	4.29885		16288	wt (+/+)	F	3.48572
16631	wt (+/+)	F	0		16631	wt (+/+)	F	4.0569		16631	wt (+/+)	F	5.57978		16631	wt (+/+)	F	6.24797		16631	wt (+/+)	F	5.73239		16631	wt (+/+)	F	4.96379
16632	wt (+/+)	M	0		16632	wt (+/+)	M	5.60206		16632	wt (+/+)	M	6.10209		16632	wt (+/+)	M	5.94939		16632	wt (+/+)	M	5.82607		16632	wt (+/+)	M	5.49693
16633	wt (+/+)	M	0		16633	wt (+/+)	M	3.65321		16633	wt (+/+)	M	6.51851		16633	wt (+/+)	M	5.79934		16633	wt (+/+)	M	5.88081		16633	wt (+/+)	M	4.98677
16637	wt (+/+)	F	0		16637	wt (+/+)	F	5.60206		16637	wt (+/+)	F	6.50515		16637	wt (+/+)	F	5.77815		16637	wt (+/+)	F	4.92942		16637	wt (+/+)	F	3.38112
16651	wt (+/+)	F	0		16651	wt (+/+)	F	1		16651	wt (+/+)	F	6.37383		16651	wt (+/+)	F	5.60206		16651	wt (+/+)	F	5.76343		16651	wt (+/+)	F	5.10721

## Sheet: Figure 3B
Figure 3B
			Data
Animal number	Genotyp	Gender	Mean transit time (h)
16169	+/L799P	M	11.6343
16170	+/L799P	F	11.0635
16244	+/L799P	F	9.45238
16284	+/L799P	F	9.92043
16289	+/L799P	F	9.13209
16629	+/L799P	F	10.945
16634	+/L799P	M	10.8987
16635	+/L799P	M	11.2231
16650	+/L799P	M	10.374
16534	+/L799P	M	10.6265
16240	wt (+/+)	M	10.7866
16245	wt (+/+)	M	10.2808
16246	wt (+/+)	F	11.032
16287	wt (+/+)	M	10.5191
16288	wt (+/+)	F	11.4137
16631	wt (+/+)	F	11.5496
16632	wt (+/+)	M	11.2602
16633	wt (+/+)	M	11.5564
16637	wt (+/+)	F	10.037
16651	wt (+/+)	F	12.6092

## Sheet: Figure 3D
	Figure 3D
Animal number		CORUN-03072	HUGEN-08763	HUGEN-08764		CORUN-03115	CORUN-03118	CORUN-03202
Genotyp		+/L799P	+/L799P	+/L799P		wt (+/+)	wt (+/+)	wt (+/+)
Gender		F	F	F		M	F	M
Data	Frequency (Hz)	Power (mV*2)	Power (mV*2)	Power (mV*2)	+/L799P mean (mV*2)	Power (mV*2)	Power (mV*2)	Power (mV*2)	wt (+/+) mean (mV*2)
	0.000763	1.16268e-14	7.22719e-14	3.56919e-12	1.2177e-12	3.44799e-14	1.83843e-14	3.11656e-13	1.21507e-13
	0.001144	1.84607e-13	5.55216e-13	1.07818e-11	3.84054e-12	1.1158e-13	2.39921e-13	9.10677e-15	1.20203e-13
	0.001526	2.12493e-13	4.45128e-13	1.46139e-11	5.09051e-12	3.32441e-13	1.25266e-12	8.57899e-14	5.56964e-13
	0.001907	1.06962e-12	2.12287e-12	1.74836e-11	6.89203e-12	9.56683e-13	1.14594e-12	7.63041e-14	7.26309e-13
	0.002289	1.54278e-11	2.17646e-12	3.74721e-11	1.83588e-11	5.76229e-13	1.15168e-12	6.66062e-14	5.98172e-13
	0.00267	2.42894e-11	2.67665e-12	4.75104e-11	2.48255e-11	3.0598e-13	1.27244e-12	1.91613e-14	5.32527e-13
	0.003052	3.66327e-12	2.3024e-12	4.39029e-11	1.66229e-11	7.48336e-14	2.47754e-12	3.79958e-13	9.77444e-13
	0.003433	1.73973e-11	2.32619e-12	4.85694e-11	2.27643e-11	1.52494e-12	1.75904e-12	1.6558e-12	1.64659e-12
	0.003815	2.46688e-11	1.34328e-11	7.10095e-11	3.63704e-11	7.32058e-12	3.44873e-12	1.91685e-12	4.22872e-12
	0.004196	4.70338e-11	1.22397e-11	6.08448e-11	4.00394e-11	3.436e-12	1.28785e-11	8.39446e-13	5.71798e-12
	0.004578	3.69164e-11	1.09093e-11	3.92721e-11	2.90326e-11	5.17565e-12	1.15694e-11	1.99888e-13	5.64831e-12
	0.004959	2.57092e-11	2.95116e-11	5.692e-11	3.73803e-11	2.08299e-11	8.56011e-13	5.53888e-13	7.41327e-12
	0.005341	5.64778e-11	6.14131e-11	9.73526e-11	7.17478e-11	1.27678e-11	9.58661e-12	1.83269e-12	8.06237e-12
	0.005722	8.13736e-11	7.63793e-11	9.89584e-11	8.55704e-11	1.29338e-11	4.07538e-11	1.60127e-12	1.84296e-11
	0.006104	2.19076e-11	5.37871e-11	8.39852e-11	5.32266e-11	4.30925e-11	8.71618e-11	2.26593e-12	4.41734e-11
	0.006485	5.77171e-11	3.27254e-11	1.80378e-10	9.02735e-11	3.73047e-11	1.69768e-10	3.59038e-12	7.0221e-11
	0.006866	2.98414e-11	7.30933e-11	2.69397e-10	1.24111e-10	2.25171e-12	3.61843e-11	4.86858e-12	1.44349e-11
	0.007248	2.15828e-10	8.47341e-11	1.81886e-10	1.60816e-10	1.65825e-11	5.13433e-11	3.44461e-12	2.37901e-11
	0.007629	7.15196e-12	1.95826e-11	1.15458e-10	4.73975e-11	9.6172e-12	1.72803e-10	1.14757e-11	6.4632e-11
	0.008011	1.51727e-11	3.01281e-11	1.64539e-10	6.99466e-11	1.46258e-11	1.14259e-10	1.3064e-11	4.73163e-11
	0.008392	3.59953e-10	9.20826e-11	1.77645e-10	2.09894e-10	3.09303e-11	4.10479e-10	1.83906e-12	1.47749e-10
	0.008774	1.03511e-10	3.51272e-11	1.31593e-10	9.00771e-11	3.55401e-11	7.80077e-10	1.65685e-11	2.77395e-10
	0.009155	2.14333e-10	6.96813e-12	1.32325e-10	1.17875e-10	2.76976e-11	1.07342e-10	1.92735e-11	5.14377e-11
	0.009537	4.6831e-10	8.81907e-11	2.48245e-10	2.68249e-10	4.14349e-12	5.11246e-10	3.36911e-12	1.7292e-10
	0.009918	8.85161e-11	8.01485e-11	3.98536e-10	1.89067e-10	1.3707e-11	6.68892e-10	7.84629e-12	2.30148e-10
	0.0103	1.80874e-10	1.81702e-11	4.15364e-10	2.04803e-10	2.3888e-11	3.67027e-11	9.7997e-12	2.34635e-11
	0.010681	2.36256e-10	1.66056e-10	4.49137e-10	2.83816e-10	1.28933e-10	3.30547e-10	3.67339e-13	1.53282e-10
	0.011063	1.98911e-10	5.79994e-12	3.72616e-10	1.92442e-10	1.72952e-10	6.7928e-10	1.55412e-12	2.84595e-10
	0.011444	1.84419e-10	3.4348e-10	3.05349e-10	2.77749e-10	5.08137e-11	2.32452e-10	1.30318e-12	9.48563e-11
	0.011826	7.7522e-10	7.2285e-10	4.99058e-10	6.65709e-10	1.11912e-11	4.6974e-11	5.63701e-13	1.95763e-11
	0.012207	3.38206e-10	2.80734e-10	8.08187e-10	4.75709e-10	9.04156e-11	2.26659e-11	1.0477e-11	4.11862e-11
	0.012589	5.26595e-10	7.35179e-11	6.48228e-10	4.16114e-10	1.56124e-11	2.34658e-10	2.15014e-11	9.05906e-11
	0.01297	1.60146e-10	1.03283e-11	3.96207e-10	1.88894e-10	6.20247e-11	8.53574e-10	5.39065e-11	3.23168e-10
	0.013351	1.28976e-10	1.01586e-10	5.86469e-10	2.72344e-10	1.28426e-10	5.35758e-10	6.07324e-11	2.41639e-10
	0.013733	1.0544e-09	1.1224e-10	8.45112e-10	6.70584e-10	6.28554e-11	1.71091e-10	5.06031e-11	9.48498e-11
	0.014114	8.24151e-10	9.43142e-11	6.97155e-10	5.3854e-10	5.33675e-11	5.15584e-10	2.78603e-11	1.98937e-10
	0.014496	3.96301e-10	3.02482e-10	5.67511e-10	4.22098e-10	4.45021e-11	7.9159e-10	1.66091e-11	2.84234e-10
	0.014877	5.32745e-10	2.32987e-10	8.18965e-10	5.28232e-10	2.42285e-13	7.38624e-10	9.18623e-12	2.49351e-10
	0.015259	6.78628e-10	1.95169e-10	1.0066e-09	6.26799e-10	2.13372e-12	6.03717e-10	1.31665e-11	2.06339e-10
	0.01564	2.3443e-10	3.11212e-11	8.15364e-10	3.60305e-10	9.21977e-11	1.14814e-09	3.31233e-11	4.24487e-10
	0.016022	9.28059e-10	1.5e-10	8.41517e-10	6.39859e-10	4.21071e-10	1.44303e-09	2.07397e-11	6.2828e-10
	0.016403	1.23293e-09	7.82196e-11	8.17079e-10	7.0941e-10	4.18353e-10	2.00391e-10	7.55758e-12	2.08767e-10
	0.016785	1.26348e-09	1.43586e-10	8.09382e-10	7.38816e-10	1.6574e-10	5.49524e-10	6.01363e-11	2.58467e-10
	0.017166	1.78595e-09	3.43608e-10	8.91668e-10	1.00708e-09	9.04153e-11	1.04688e-09	3.4894e-11	3.9073e-10
	0.017548	2.09849e-10	1.64918e-10	9.51516e-10	4.42094e-10	1.34469e-10	1.54333e-10	7.20709e-11	1.20291e-10
	0.017929	3.05998e-10	1.7015e-10	9.34202e-10	4.70117e-10	1.53065e-10	5.82234e-10	2.34465e-11	2.52915e-10
	0.018311	3.40183e-10	2.21488e-10	8.52277e-10	4.71316e-10	9.08233e-11	1.80744e-09	7.61213e-11	6.58128e-10
	0.018692	4.92882e-10	1.20253e-09	8.9544e-10	8.63617e-10	1.36952e-12	1.56821e-09	9.95586e-11	5.56379e-10
	0.019073	2.51537e-10	1.00071e-09	8.76116e-10	7.09454e-10	8.13783e-11	4.42188e-10	3.46254e-11	1.86064e-10
	0.019455	2.31948e-09	1.29047e-10	9.32095e-10	1.12687e-09	3.18354e-11	2.71481e-09	1.11367e-11	9.19261e-10
	0.019836	3.42483e-09	3.7854e-11	1.19266e-09	1.55178e-09	7.34841e-11	4.49592e-09	3.524e-11	1.53488e-09
	0.020218	2.15146e-09	5.29689e-10	1.23188e-09	1.30434e-09	4.85098e-10	1.05249e-08	7.63243e-11	3.69544e-09
	0.020599	1.90409e-09	9.14946e-10	1.48437e-09	1.43447e-09	6.82428e-10	1.31531e-08	2.20511e-10	4.68535e-09
	0.020981	5.42929e-09	1.15233e-09	1.47962e-09	2.68708e-09	2.99087e-10	9.99724e-09	1.43175e-10	3.47983e-09
	0.021362	4.83708e-09	7.53669e-10	1.16109e-09	2.25061e-09	1.05219e-10	9.32998e-09	2.07363e-11	3.15198e-09
	0.021744	3.64347e-10	5.83582e-10	1.10276e-09	6.83563e-10	7.56264e-11	9.95372e-09	5.69052e-11	3.36208e-09
	0.022125	1.30942e-10	2.45982e-10	1.57191e-09	6.49611e-10	3.74348e-10	4.29867e-09	1.43823e-10	1.60561e-09
	0.022507	2.80261e-09	2.98847e-09	1.74505e-09	2.51204e-09	1.06601e-09	1.55191e-09	2.44611e-10	9.54177e-10
	0.022888	4.87835e-09	2.701e-09	1.06827e-09	2.88254e-09	4.28326e-10	3.40482e-09	2.18935e-10	1.35069e-09
	0.02327	7.82105e-10	7.27947e-10	7.72757e-10	7.60936e-10	5.83303e-11	5.08183e-09	3.05959e-11	1.72359e-09
	0.023651	3.89374e-10	4.66599e-10	8.67023e-10	5.74332e-10	1.18097e-10	3.71703e-09	8.07909e-11	1.30531e-09
	0.024033	1.21909e-10	9.206e-11	1.3707e-09	5.28223e-10	6.0686e-10	2.79796e-09	1.03331e-10	1.16938e-09
	0.024414	2.33884e-10	6.53587e-11	1.92379e-09	7.41011e-10	3.47057e-10	1.99414e-09	6.16303e-11	8.00942e-10
	0.024796	3.69748e-10	6.78375e-11	1.56481e-09	6.67465e-10	1.71755e-10	2.095e-09	1.34881e-11	7.60081e-10
	0.025177	6.1529e-10	4.58682e-10	8.0367e-10	6.25881e-10	2.14864e-10	8.9854e-10	1.68905e-10	4.27436e-10
	0.025558	1.35084e-09	4.7927e-10	7.42565e-10	8.57558e-10	8.35877e-11	5.99685e-10	1.00835e-10	2.61369e-10
	0.02594	1.73383e-10	6.24894e-10	1.2464e-09	6.81559e-10	1.25002e-10	2.87783e-10	1.17308e-10	1.76698e-10
	0.026321	4.40474e-09	7.25762e-10	1.37078e-09	2.16709e-09	1.04673e-10	5.73568e-09	8.49856e-11	1.97511e-09
	0.026703	8.71492e-09	1.45539e-09	9.63997e-10	3.71144e-09	1.30824e-10	1.0317e-08	1.4342e-11	3.48739e-09
	0.027084	4.27735e-09	1.97551e-09	3.52907e-10	2.20192e-09	7.11034e-10	5.87164e-09	1.04029e-10	2.2289e-09
	0.027466	5.85117e-09	9.57423e-10	7.51817e-10	2.52014e-09	7.92272e-10	3.19109e-09	1.98661e-10	1.39401e-09
	0.027847	1.13746e-08	2.82591e-10	1.16087e-09	4.27269e-09	2.67559e-10	4.92686e-10	3.81333e-11	2.66126e-10
	0.028229	1.08773e-08	6.01312e-11	8.44088e-10	3.92717e-09	2.3401e-10	2.35453e-09	1.22998e-10	9.03846e-10
	0.02861	7.87352e-09	5.48682e-10	2.72791e-10	2.89833e-09	2.36681e-10	1.49226e-09	1.41916e-10	6.23619e-10
	0.028992	4.27917e-09	8.90923e-10	2.45665e-10	1.80525e-09	1.58912e-10	1.14604e-09	1.59662e-10	4.88205e-10
	0.029373	3.16021e-09	1.04508e-09	2.1571e-10	1.47367e-09	6.99696e-11	1.92163e-09	6.28453e-10	8.73351e-10
	0.029755	2.82158e-10	2.20694e-09	1.07514e-10	8.65537e-10	9.60846e-11	1.47571e-08	3.25499e-10	5.05956e-09
	0.030136	2.40933e-10	1.50576e-10	1.84693e-10	1.92067e-10	2.00695e-11	9.92483e-09	2.68157e-10	3.40435e-09
	0.030518	2.51842e-09	2.62467e-09	4.05864e-10	1.84965e-09	1.24086e-10	2.8424e-09	4.09694e-10	1.12539e-09
	0.030899	6.03848e-09	1.61575e-09	5.60135e-10	2.73812e-09	1.21917e-10	3.97297e-09	5.73462e-10	1.55612e-09
	0.031281	1.05455e-08	8.00865e-10	9.25066e-10	4.09048e-09	2.46608e-10	2.12789e-09	5.91747e-10	9.88748e-10
	0.031662	5.85354e-09	6.61578e-10	8.42374e-10	2.4525e-09	6.14786e-11	2.20664e-08	3.62316e-10	7.49673e-09
	0.032043	3.68333e-09	7.53758e-10	4.03813e-10	1.61363e-09	4.43887e-10	2.45794e-08	1.38646e-10	8.38731e-09
	0.032425	1.28179e-08	4.10967e-09	1.86457e-10	5.70468e-09	2.71651e-10	2.46023e-09	9.7954e-11	9.43278e-10
	0.032806	3.03443e-08	1.49014e-09	3.074e-10	1.07139e-08	4.44686e-10	1.08042e-09	2.29608e-10	5.84905e-10
	0.033188	2.88396e-08	6.89502e-10	4.2558e-10	9.98489e-09	1.48169e-10	2.85762e-10	2.41691e-10	2.25207e-10
	0.033569	5.52945e-09	7.0253e-10	3.15967e-10	2.18265e-09	2.09972e-10	2.61486e-09	4.94354e-10	1.1064e-09
	0.033951	8.05117e-10	8.49329e-10	2.58417e-10	6.37621e-10	3.02267e-11	6.48271e-09	3.18338e-10	2.27709e-09
	0.034332	1.33373e-08	6.18103e-10	4.3801e-10	4.7978e-09	1.23052e-10	2.34391e-09	6.14039e-11	8.42789e-10
	0.034714	8.44289e-09	5.82037e-11	5.5183e-10	3.01764e-09	2.62548e-11	1.53143e-09	1.62966e-10	5.7355e-10
	0.035095	1.58459e-09	2.29968e-10	6.56265e-10	8.23608e-10	1.4301e-10	7.19882e-09	1.14683e-10	2.4855e-09
	0.035477	2.60327e-09	1.06495e-09	5.21266e-10	1.3965e-09	4.13332e-10	1.02384e-08	1.46869e-10	3.59953e-09
	0.035858	2.46214e-09	2.62042e-09	2.15344e-10	1.76597e-09	1.71393e-10	4.44669e-09	5.7904e-10	1.73237e-09
	0.03624	3.52472e-09	6.06624e-10	2.6584e-11	1.38598e-09	1.25434e-10	7.98147e-09	1.76248e-10	2.76105e-09
	0.036621	4.37158e-09	9.70439e-10	4.52912e-10	1.93164e-09	4.81573e-10	1.57896e-09	5.50707e-11	7.05201e-10
	0.037003	8.35669e-09	3.15814e-09	1.05762e-09	4.19082e-09	1.95971e-10	7.48274e-09	9.19931e-11	2.59023e-09
	0.037384	3.19422e-09	2.40643e-09	8.60803e-10	2.15382e-09	2.51924e-10	1.62515e-08	5.10579e-11	5.51816e-09
	0.037766	7.96718e-10	1.64053e-09	6.59463e-10	1.03224e-09	2.90075e-10	7.59173e-09	2.49842e-10	2.71055e-09
	0.038147	8.86416e-09	5.05737e-10	7.12832e-10	3.36091e-09	2.59965e-10	1.0188e-10	9.51679e-11	1.52338e-10
	0.038528	1.80691e-08	1.1195e-09	5.98342e-10	6.59565e-09	2.96139e-10	3.48961e-09	3.06608e-10	1.36412e-09
	0.03891	1.04318e-08	8.52253e-11	5.65485e-10	3.69417e-09	2.79195e-12	1.31429e-09	2.91958e-10	5.36347e-10
	0.039291	1.10103e-08	6.64441e-10	1.14634e-10	3.92979e-09	5.61351e-10	3.34151e-09	2.22635e-11	1.30837e-09
	0.039673	4.05614e-10	3.39344e-10	6.20505e-11	2.69003e-10	3.24282e-10	1.18848e-09	3.59037e-10	6.23933e-10
	0.040054	1.73824e-09	1.70692e-10	9.49118e-11	6.67948e-10	4.59008e-10	1.17314e-09	4.50506e-10	6.94218e-10
	0.040436	1.90717e-09	8.30624e-10	1.02435e-10	9.46743e-10	2.4747e-10	2.15885e-09	1.20548e-10	8.42289e-10
	0.040817	5.80847e-09	1.11494e-09	1.29813e-10	2.35107e-09	3.80037e-10	5.28344e-09	7.67975e-11	1.91342e-09
	0.041199	5.71322e-09	4.74914e-10	3.10024e-10	2.16605e-09	1.12794e-09	1.2646e-08	3.70124e-10	4.71469e-09
	0.04158	7.92214e-09	7.74276e-10	9.84601e-10	3.22701e-09	3.25201e-10	4.90718e-09	4.59192e-10	1.89719e-09
	0.041962	9.11077e-09	1.14715e-09	4.54176e-10	3.5707e-09	8.90553e-10	1.46712e-08	2.93357e-11	5.19703e-09
	0.042343	1.14997e-08	2.5354e-10	2.25041e-10	3.99276e-09	8.75564e-10	1.48658e-08	5.19063e-10	5.42014e-09
	0.042725	1.54719e-09	3.35345e-11	1.82082e-10	5.87602e-10	3.07368e-10	2.05946e-08	1.70442e-10	7.02414e-09
	0.043106	1.73472e-09	5.12193e-09	5.29497e-10	2.46205e-09	4.79672e-10	2.15884e-08	7.33269e-10	7.60045e-09
	0.043488	1.74753e-08	6.90349e-09	3.6569e-10	8.24816e-09	5.64159e-10	2.84248e-08	4.24186e-11	9.67713e-09
	0.043869	1.51649e-08	1.85389e-09	6.30291e-11	5.69394e-09	3.00336e-10	1.37716e-09	1.91618e-10	6.23038e-10
	0.04425	1.3898e-08	8.24047e-10	8.42907e-11	4.93545e-09	5.30902e-10	4.80417e-08	9.96618e-11	1.62241e-08
	0.044632	4.205e-09	1.15885e-09	9.25354e-10	2.0964e-09	1.2648e-10	7.89397e-08	8.06219e-10	2.66241e-08
	0.045013	4.30832e-09	3.89441e-10	3.903e-10	1.69602e-09	4.57214e-11	1.08416e-07	5.94089e-10	3.63519e-08
	0.045395	3.3241e-09	3.08754e-09	3.70838e-10	2.26083e-09	9.93692e-11	1.23222e-07	3.06748e-10	4.12094e-08
	0.045776	1.93113e-09	5.44418e-09	2.16759e-09	3.18097e-09	5.16694e-10	5.3902e-08	4.20472e-10	1.82797e-08
	0.046158	3.59248e-09	4.53215e-09	1.53847e-09	3.22103e-09	1.20099e-10	2.39288e-08	2.05925e-10	8.08494e-09
	0.046539	1.12696e-08	1.55054e-10	2.26792e-10	3.88382e-09	2.68157e-11	2.50694e-08	3.05765e-10	8.46733e-09
	0.046921	2.94662e-09	1.71005e-09	7.827e-10	1.81312e-09	8.23983e-10	1.31686e-08	1.30441e-10	4.70767e-09
	0.047302	1.55866e-08	4.95601e-09	3.89574e-10	6.97739e-09	1.16774e-09	2.28718e-09	1.04078e-09	1.49857e-09
	0.047684	2.52374e-08	2.31605e-09	2.09401e-10	9.25428e-09	8.43218e-11	5.91624e-08	3.58096e-10	1.98683e-08
	0.048065	3.79585e-08	4.94937e-10	3.64277e-10	1.29392e-08	2.84943e-10	8.38005e-08	3.14767e-11	2.8039e-08
	0.048447	6.42529e-09	3.20618e-09	6.41218e-10	3.42423e-09	1.30932e-09	1.38648e-07	4.31226e-12	4.66539e-08
	0.048828	2.46425e-09	1.61109e-09	6.532e-10	1.57618e-09	7.60093e-10	1.06229e-07	9.53158e-11	3.56948e-08
	0.04921	7.62586e-09	5.34598e-09	4.6785e-10	4.4799e-09	1.48454e-09	9.68259e-09	6.78122e-10	3.94842e-09
	0.049591	1.37377e-09	1.49774e-09	7.09949e-10	1.19382e-09	5.20606e-10	2.03551e-08	5.4478e-10	7.14016e-09
	0.049973	1.15933e-10	1.53031e-10	6.47251e-10	3.05405e-10	5.29081e-10	5.12045e-08	4.03569e-10	1.7379e-08
	0.050354	4.85901e-09	3.57933e-09	1.17791e-10	2.85204e-09	2.26843e-09	8.9834e-08	1.05832e-09	3.10536e-08
	0.050735	1.00305e-09	9.96831e-10	1.40759e-10	7.13547e-10	9.04227e-10	1.49358e-07	1.37848e-09	5.05469e-08
	0.051117	1.35541e-09	2.85903e-09	2.19429e-10	1.47796e-09	1.81978e-10	4.384e-08	1.30995e-10	1.47177e-08
	0.051498	2.54623e-08	1.04402e-09	2.10465e-10	8.90559e-09	1.11004e-09	3.14353e-08	1.37584e-10	1.08943e-08
	0.05188	8.82041e-09	3.78848e-10	1.75496e-10	3.12492e-09	1.17836e-09	9.46036e-08	7.77913e-11	3.19533e-08
	0.052261	6.83193e-09	4.53603e-09	3.74956e-10	3.91431e-09	2.59785e-09	6.11692e-09	1.16401e-10	2.94372e-09
	0.052643	1.55978e-09	3.40721e-09	9.46939e-11	1.68723e-09	2.48578e-09	4.02711e-08	4.35979e-11	1.42668e-08
	0.053024	1.49328e-08	2.22249e-09	1.92139e-11	5.72483e-09	1.16473e-09	7.17613e-08	3.09878e-11	2.4319e-08
	0.053406	7.95094e-09	7.04057e-11	5.75127e-12	2.6757e-09	5.37041e-11	7.85397e-08	1.34496e-10	2.62426e-08
	0.053787	1.36468e-08	2.21838e-09	3.14153e-11	5.29887e-09	4.43363e-10	4.42711e-08	1.66509e-11	1.49104e-08
	0.054169	2.20717e-08	1.8462e-09	1.64725e-10	8.02754e-09	2.758e-10	1.44403e-08	1.25494e-10	4.9472e-09
	0.05455	5.17319e-09	3.43332e-10	2.44778e-10	1.92043e-09	8.68428e-12	3.95413e-08	7.91133e-10	1.3447e-08
	0.054932	6.03226e-10	4.8589e-09	4.65058e-10	1.97573e-09	5.75039e-10	2.26714e-08	7.30442e-10	7.99229e-09
	0.055313	2.94244e-09	1.03473e-09	2.16907e-10	1.39803e-09	3.22978e-09	2.74645e-08	3.68369e-11	1.02437e-08
	0.055695	2.55856e-08	2.16756e-10	5.95111e-10	8.79916e-09	2.32136e-09	2.73198e-08	5.87184e-10	1.00761e-08
	0.056076	8.07669e-08	2.50554e-09	1.47274e-09	2.82484e-08	3.98391e-11	3.43698e-08	2.97814e-10	1.15692e-08
	0.056458	2.69333e-08	5.71442e-09	1.45032e-09	1.1366e-08	5.11403e-11	2.27986e-08	1.30488e-09	8.05154e-09
	0.056839	3.09646e-10	5.9597e-09	5.04939e-10	2.25809e-09	1.15192e-09	6.04344e-08	1.6131e-09	2.10665e-08
	0.05722	2.87881e-08	3.94639e-09	2.94415e-10	1.10096e-08	6.42424e-10	2.62343e-08	1.60119e-09	9.49264e-09
	0.057602	4.16631e-09	6.91407e-09	7.6327e-10	3.94788e-09	2.29462e-10	1.15052e-08	8.48933e-10	4.19453e-09
	0.057983	2.3427e-08	2.93109e-09	4.20346e-10	8.92615e-09	1.2172e-10	3.45878e-08	5.23542e-10	1.17444e-08
	0.058365	4.32494e-09	1.43395e-10	4.92036e-10	1.65346e-09	3.23369e-10	6.08439e-09	1.08067e-10	2.17194e-09
	0.058746	4.78854e-09	2.97991e-09	1.08744e-10	2.62573e-09	4.11738e-10	5.66121e-09	1.47771e-10	2.07357e-09
	0.059128	1.14869e-08	2.88755e-09	1.70898e-10	4.84845e-09	3.19729e-10	3.57143e-09	2.4407e-10	1.37841e-09
	0.059509	2.2711e-08	6.87708e-09	1.1716e-12	9.86308e-09	1.4312e-11	2.34856e-08	4.9738e-10	7.9991e-09
	0.059891	9.53102e-09	5.25326e-09	2.23786e-10	5.00269e-09	5.87714e-10	5.18556e-08	1.72751e-09	1.80569e-08
	0.060272	1.74549e-08	4.36578e-09	1.09354e-10	7.31001e-09	2.40248e-09	4.86401e-08	2.13389e-09	1.77255e-08
	0.060654	1.82047e-08	2.59938e-10	3.3571e-10	6.26678e-09	1.20881e-09	7.25298e-08	4.92133e-10	2.47436e-08
	0.061035	5.69834e-10	1.09168e-08	3.63123e-10	3.94992e-09	1.06741e-09	6.08859e-08	3.13214e-10	2.07555e-08
	0.061417	1.84483e-08	1.14276e-08	2.53022e-11	9.96707e-09	1.19961e-09	1.81651e-08	6.97836e-11	6.47816e-09
	0.061798	4.42086e-08	1.9117e-09	3.89984e-11	1.53864e-08	1.11841e-09	1.59366e-08	4.87764e-10	5.84759e-09
	0.06218	8.23419e-08	3.67108e-09	8.57833e-11	2.86996e-08	3.79454e-10	1.68063e-08	5.7789e-10	5.92121e-09
	0.062561	1.78979e-08	5.96619e-09	1.50001e-09	8.4547e-09	5.79254e-10	4.86657e-08	2.44001e-10	1.64963e-08
	0.062943	2.95378e-10	6.31172e-09	1.98284e-09	2.86331e-09	1.51399e-10	7.01323e-08	6.82219e-10	2.36553e-08
	0.063324	2.45329e-08	7.14758e-09	8.30914e-10	1.08371e-08	1.21346e-09	1.24356e-07	1.50852e-09	4.23593e-08
	0.063705	4.42075e-08	1.89306e-09	6.63696e-11	1.5389e-08	1.25879e-09	2.06098e-07	2.03516e-10	6.91868e-08
	0.064087	1.21196e-09	5.7604e-09	1.14567e-09	2.70601e-09	4.24673e-10	1.0272e-07	2.7039e-10	3.44717e-08
	0.064468	4.22767e-08	8.41711e-09	7.79511e-10	1.71578e-08	3.04532e-10	3.49173e-08	3.62857e-10	1.18616e-08
	0.06485	2.76427e-08	6.37729e-09	3.78529e-10	1.14662e-08	3.53547e-10	6.09981e-08	1.15305e-09	2.08349e-08
	0.065231	2.21996e-08	5.44735e-09	4.55316e-10	9.36742e-09	2.03068e-09	5.77585e-08	3.60596e-10	2.00499e-08
	0.065613	3.28863e-08	3.43437e-09	8.36846e-11	1.21348e-08	1.81097e-09	3.15375e-08	4.59459e-11	1.11315e-08
	0.065994	2.08596e-08	2.78635e-09	2.26585e-09	8.63727e-09	2.07871e-09	2.63826e-08	4.69454e-10	9.64359e-09
	0.066376	2.61162e-08	1.23565e-09	2.86297e-09	1.00716e-08	1.96449e-09	6.89196e-08	8.56245e-11	2.36566e-08
	0.066757	7.12973e-10	7.12905e-10	7.40909e-10	7.22262e-10	6.11887e-10	1.55961e-07	1.82743e-10	5.22519e-08
	0.067139	1.3741e-08	1.45316e-09	3.31009e-10	5.17506e-09	1.05467e-09	1.70401e-07	3.34118e-10	5.72633e-08
	0.06752	1.36469e-08	1.21101e-09	7.22825e-11	4.97673e-09	7.97859e-11	4.7492e-08	6.29587e-12	1.58594e-08
	0.067902	2.03773e-08	4.86033e-09	3.68162e-10	8.53526e-09	2.60086e-09	2.21452e-08	3.53657e-10	8.36657e-09
	0.068283	1.8997e-08	3.68597e-09	3.56938e-10	7.67997e-09	5.58155e-09	5.52446e-08	1.79393e-10	2.03352e-08
	0.068665	5.15736e-09	1.67478e-09	1.29126e-09	2.7078e-09	1.40083e-09	5.40361e-08	2.80057e-10	1.85723e-08
	0.069046	1.38045e-08	1.559e-08	3.86762e-10	9.92709e-09	1.85097e-09	9.19554e-08	4.58076e-11	3.12841e-08
	0.069427	3.08618e-09	4.00555e-09	2.59637e-09	3.22937e-09	2.38472e-09	5.65751e-08	1.81845e-09	2.02594e-08
	0.069809	3.7012e-09	1.56791e-09	4.84848e-09	3.37253e-09	3.64078e-10	6.24571e-08	1.91864e-09	2.15799e-08
	0.07019	2.03776e-08	2.8648e-09	2.64468e-09	8.62903e-09	1.50128e-10	2.12503e-07	1.39245e-09	7.13485e-08
	0.070572	7.30313e-08	1.67822e-09	7.23559e-10	2.51444e-08	8.7343e-10	8.28877e-08	1.27063e-09	2.83439e-08
	0.070953	4.9762e-08	6.23321e-09	1.99342e-09	1.93295e-08	1.12932e-09	4.94538e-09	9.98194e-10	2.35763e-09
	0.071335	2.38092e-09	5.36553e-09	1.90497e-09	3.21714e-09	2.76844e-09	9.72331e-09	7.31094e-11	4.18829e-09
	0.071716	4.63657e-08	1.64974e-10	9.73911e-10	1.58349e-08	3.82286e-09	2.28464e-08	5.44334e-10	9.0712e-09
	0.072098	4.44924e-08	5.22634e-10	1.07574e-09	1.53636e-08	2.53651e-09	8.43746e-09	4.63218e-10	3.8124e-09
	0.072479	9.81187e-09	2.97909e-09	2.72144e-10	4.35437e-09	6.58079e-10	2.32972e-08	1.21788e-09	8.39105e-09
	0.072861	2.57932e-08	3.45339e-09	2.89831e-10	9.84547e-09	8.30831e-10	3.88171e-08	1.15083e-09	1.35996e-08
	0.073242	1.12176e-07	1.08015e-08	5.32716e-11	4.10103e-08	2.74847e-10	4.12215e-08	1.19454e-10	1.38719e-08
	0.073624	8.28135e-08	6.07804e-09	8.80589e-10	2.9924e-08	1.53622e-09	1.19648e-08	4.01851e-11	4.51374e-09
	0.074005	7.52486e-08	1.65593e-09	1.37053e-09	2.60917e-08	3.45555e-10	2.61424e-08	1.14232e-10	8.8674e-09
	0.074387	8.87642e-08	4.26219e-10	4.56255e-10	2.98822e-08	1.83238e-10	5.69915e-08	1.03229e-10	1.90927e-08
	0.074768	3.87018e-08	3.98814e-09	5.34178e-10	1.4408e-08	4.30566e-11	6.4578e-08	5.92763e-10	2.17379e-08
	0.07515	2.80527e-08	4.34986e-09	6.72342e-11	1.08233e-08	1.77102e-09	3.37574e-08	6.70567e-10	1.20663e-08
	0.075531	2.67982e-09	2.45743e-09	4.01356e-10	1.8462e-09	5.60228e-09	1.25698e-07	3.58826e-10	4.38864e-08
	0.075912	4.64469e-10	1.1975e-09	1.25467e-09	9.72213e-10	9.7279e-10	1.75147e-07	5.77029e-10	5.88989e-08
	0.076294	4.41054e-08	1.64122e-09	4.69214e-09	1.68129e-08	3.85044e-09	5.38659e-08	1.45242e-09	1.97229e-08
	0.076675	4.91509e-08	1.28129e-08	2.73371e-09	2.15658e-08	2.98571e-09	4.52766e-08	4.00265e-10	1.62209e-08
	0.077057	9.88129e-08	9.04237e-09	2.30967e-09	3.67216e-08	6.75246e-09	1.03801e-07	4.09841e-10	3.69878e-08
	0.077438	5.24442e-08	3.3443e-09	8.07348e-10	1.88653e-08	2.69357e-09	7.61334e-08	1.12597e-09	2.6651e-08
	0.07782	1.67043e-08	5.43873e-09	8.5016e-10	7.6644e-09	7.01672e-10	4.85578e-09	7.88406e-10	2.11529e-09
	0.078201	4.30604e-08	4.36091e-09	1.48206e-10	1.58565e-08	2.35678e-09	5.50828e-08	8.98044e-11	1.91765e-08
	0.078583	6.60186e-08	4.57289e-09	4.64937e-10	2.36855e-08	2.45108e-09	2.23179e-07	4.45998e-11	7.52249e-08
	0.078964	3.15391e-08	5.45435e-09	1.61827e-09	1.28706e-08	5.52601e-09	1.17223e-07	6.04351e-10	4.11178e-08
	0.079346	3.3893e-08	1.10463e-08	2.94252e-09	1.59606e-08	2.31862e-09	5.65087e-08	1.12077e-09	1.99827e-08
	0.079727	5.18758e-08	1.5958e-09	2.11876e-09	1.85301e-08	2.83763e-10	1.43034e-08	1.0689e-09	5.21869e-09
	0.080109	4.55334e-08	7.59451e-10	2.50987e-10	1.55146e-08	1.16112e-09	1.90991e-08	1.59255e-09	7.28426e-09
	0.08049	1.21114e-07	9.99571e-09	1.5364e-09	4.42154e-08	1.77754e-09	1.40971e-08	1.75123e-09	5.87529e-09
	0.080872	3.20561e-08	1.8216e-08	5.14054e-10	1.69287e-08	1.49561e-09	6.7921e-08	5.82772e-10	2.33331e-08
	0.081253	4.09368e-08	2.35396e-08	2.81855e-09	2.24316e-08	6.68576e-10	1.34817e-07	1.16869e-09	4.55514e-08
	0.081635	1.50386e-08	7.0463e-09	2.91816e-09	8.33435e-09	1.64993e-10	7.43468e-08	1.86692e-09	2.54596e-08
	0.082016	1.46802e-08	1.38746e-08	7.66589e-11	9.54382e-09	5.69481e-11	2.67149e-08	7.52491e-10	9.17478e-09
	0.082397	1.91216e-08	4.39984e-09	1.2304e-10	7.88149e-09	1.39837e-10	4.65247e-07	1.80361e-10	1.55189e-07
	0.082779	4.7303e-08	5.51589e-09	1.12194e-09	1.79803e-08	5.32053e-11	4.08056e-07	1.39719e-10	1.36083e-07
	0.08316	5.15252e-08	2.79669e-08	5.22459e-10	2.66715e-08	2.65137e-10	9.91886e-08	2.08415e-12	3.31519e-08
	0.083542	2.01419e-09	1.90495e-08	7.96683e-10	7.28679e-09	3.0814e-10	1.10281e-07	7.96203e-10	3.71284e-08
	0.083923	4.2073e-09	4.02492e-09	1.53473e-09	3.25565e-09	1.21729e-09	7.04791e-09	6.52654e-10	2.97262e-09
	0.084305	1.13145e-08	7.29132e-09	2.34158e-09	6.98247e-09	6.3623e-11	1.99796e-07	4.82256e-10	6.67806e-08
	0.084686	7.07211e-08	1.75749e-08	1.54358e-09	2.99465e-08	1.42819e-09	1.67172e-07	1.87788e-10	5.62627e-08
	0.085068	2.64604e-08	1.18002e-08	3.34295e-09	1.38679e-08	4.03937e-09	2.50351e-08	1.13551e-09	1.007e-08
	0.085449	1.13216e-08	9.53856e-09	2.2383e-09	7.69949e-09	6.99899e-09	1.77406e-07	7.63845e-10	6.17229e-08
	0.085831	3.81191e-08	2.89504e-08	4.02797e-09	2.36992e-08	6.41398e-09	2.66549e-07	6.29923e-10	9.11976e-08
	0.086212	3.22907e-08	3.34262e-08	7.52582e-09	2.44142e-08	5.23882e-09	1.82179e-07	1.5015e-09	6.29731e-08
	0.086594	9.69777e-08	3.39852e-08	2.27175e-09	4.44115e-08	9.80653e-10	5.20661e-08	2.76371e-10	1.77744e-08
	0.086975	3.76307e-09	2.10897e-08	1.52832e-09	8.7937e-09	5.67194e-09	2.62097e-07	6.87266e-10	8.94854e-08
	0.087357	3.3035e-08	2.42107e-08	3.35776e-10	1.91938e-08	9.83748e-10	2.69197e-07	3.37254e-10	9.01727e-08
	0.087738	2.54561e-08	2.21022e-08	2.43884e-09	1.66657e-08	3.54848e-09	4.01212e-07	1.89775e-10	1.34983e-07
	0.08812	6.75102e-08	2.22411e-08	4.4389e-09	3.13967e-08	9.07064e-09	2.24762e-07	1.82947e-10	7.80052e-08
	0.088501	2.51852e-08	8.00598e-09	4.37327e-09	1.25215e-08	3.22648e-09	1.38406e-07	5.07495e-10	4.738e-08
	0.088882	1.91673e-07	1.09676e-08	1.36402e-09	6.80015e-08	3.24041e-09	1.4813e-07	6.53909e-10	5.06748e-08
	0.089264	2.2958e-08	4.86185e-08	1.31077e-11	2.38632e-08	1.24556e-09	1.78307e-07	2.02582e-09	6.05261e-08
	0.089645	8.65294e-08	1.18517e-08	3.23993e-09	3.38737e-08	8.45021e-09	5.60594e-08	1.2663e-09	2.19253e-08
	0.090027	1.36193e-09	8.49067e-09	7.18067e-09	5.67776e-09	5.91273e-09	5.74845e-09	2.68522e-09	4.78213e-09
	0.090408	1.42771e-08	1.49148e-08	1.76266e-09	1.03182e-08	3.62835e-10	9.19901e-08	1.89511e-09	3.1416e-08
	0.09079	5.40034e-08	7.50026e-09	2.33066e-09	2.12781e-08	9.67441e-09	2.65506e-07	1.7121e-09	9.22975e-08
	0.091171	7.34739e-09	6.6233e-09	2.54611e-09	5.5056e-09	1.30017e-08	1.21326e-07	9.79638e-11	4.48086e-08
	0.091553	4.12203e-09	3.01476e-09	9.61676e-10	2.69949e-09	2.43629e-09	9.49798e-08	4.48068e-11	3.2487e-08
	0.091934	7.59893e-08	5.6637e-10	2.82903e-09	2.64616e-08	7.89442e-10	5.72269e-08	1.00676e-09	1.96744e-08
	0.092316	1.56487e-07	3.48626e-09	8.01963e-09	5.59976e-08	3.29555e-10	1.28154e-08	2.05199e-09	5.06565e-09
	0.092697	9.1989e-08	9.41992e-09	7.55737e-09	3.63221e-08	6.45551e-10	2.95851e-07	1.05707e-09	9.91845e-08
	0.093079	5.00688e-08	4.97574e-09	1.43327e-09	1.88259e-08	3.3592e-10	1.81504e-07	2.94661e-10	6.07115e-08
	0.09346	9.69363e-10	2.6688e-08	9.90007e-11	9.25212e-09	3.52215e-10	1.7791e-08	1.97789e-10	6.11367e-09
	0.093842	1.90844e-08	1.50037e-08	2.20543e-09	1.20978e-08	1.31388e-09	2.84701e-08	2.39858e-09	1.07275e-08
	0.094223	4.51458e-09	3.97996e-09	3.10805e-09	3.86753e-09	1.13122e-09	1.41224e-07	9.31037e-10	4.77621e-08
	0.094604	1.34947e-08	1.24841e-10	9.92845e-10	4.8708e-09	1.54343e-09	2.06791e-08	8.95788e-10	7.70611e-09
	0.094986	6.58017e-08	1.46362e-09	1.21318e-09	2.28262e-08	4.5765e-09	8.84053e-09	1.43173e-14	4.47235e-09
	0.095367	2.35809e-08	1.84586e-08	1.63524e-09	1.45582e-08	2.27646e-09	5.74072e-08	1.78909e-09	2.04909e-08
	0.095749	1.53289e-08	3.92895e-09	5.35505e-09	8.2043e-09	3.11098e-11	1.1352e-08	1.51533e-09	4.29948e-09
	0.09613	4.91673e-08	4.93192e-09	1.06487e-09	1.8388e-08	1.11114e-09	7.6237e-08	5.43719e-10	2.5964e-08
	0.096512	2.49535e-10	1.26231e-08	2.24075e-09	5.0378e-09	1.5153e-09	1.16819e-07	7.50199e-10	3.96948e-08
	0.096893	1.83434e-08	3.58785e-09	6.69532e-09	9.54219e-09	8.96556e-09	1.01276e-07	6.12613e-10	3.69514e-08
	0.097275	6.23238e-08	2.58766e-09	4.50413e-09	2.31385e-08	9.45295e-09	5.21103e-08	4.2909e-11	2.05354e-08
	0.097656	5.37892e-09	1.80572e-08	1.45411e-09	8.29674e-09	9.53995e-10	8.32747e-08	2.57557e-10	2.81621e-08
	0.098038	5.93371e-08	1.96813e-08	7.80394e-10	2.65996e-08	2.21376e-09	2.23155e-07	5.35674e-10	7.53015e-08
	0.098419	1.09636e-08	3.83019e-08	4.08422e-09	1.77832e-08	4.07416e-10	1.11672e-07	2.11025e-09	3.80632e-08
	0.098801	4.03345e-07	1.34659e-08	1.74839e-08	1.44765e-07	4.54546e-09	6.96912e-08	1.0211e-09	2.50859e-08
	0.099182	1.68545e-07	1.53792e-08	1.57876e-08	6.65706e-08	7.31342e-10	4.7843e-07	3.8286e-10	1.59848e-07
	0.099564	4.12304e-07	1.20574e-08	5.9763e-09	1.43446e-07	1.39769e-09	3.78069e-07	1.47418e-09	1.2698e-07
	0.099945	9.26686e-08	1.65804e-08	2.7965e-09	3.73485e-08	5.27687e-09	1.06264e-07	2.6057e-09	3.80489e-08
	0.100327	5.68198e-08	2.01803e-08	8.66989e-09	2.85567e-08	8.7241e-09	1.24556e-08	3.36423e-09	8.18131e-09
	0.100708	6.57526e-08	7.98228e-09	7.71933e-09	2.71514e-08	7.1875e-09	8.9291e-08	1.65143e-09	3.271e-08
	0.101089	4.66886e-07	7.64777e-09	3.20572e-09	1.59246e-07	2.08957e-09	9.09907e-08	2.56082e-09	3.18804e-08
	0.101471	3.50639e-07	3.21664e-09	6.24003e-10	1.1816e-07	1.0797e-10	3.9117e-07	4.11585e-09	1.31798e-07
	0.101852	2.52533e-07	3.64625e-08	1.2559e-09	9.67505e-08	1.57625e-09	3.15855e-07	2.32984e-10	1.05888e-07
	0.102234	1.12651e-07	5.6507e-08	5.7677e-09	5.83086e-08	5.93505e-10	3.05187e-07	1.27282e-09	1.02351e-07
	0.102615	4.28352e-07	2.90411e-09	2.52121e-09	1.44592e-07	7.89064e-09	6.59267e-07	5.25008e-10	2.22561e-07
	0.102997	1.02893e-07	2.84136e-09	3.09544e-09	3.62766e-08	4.95661e-09	8.01581e-07	7.69851e-10	2.69102e-07
	0.103378	7.85165e-08	2.15438e-09	1.38941e-08	3.15217e-08	3.55251e-10	2.07893e-07	1.12159e-09	6.97899e-08
	0.10376	2.67411e-07	2.53584e-08	3.7146e-09	9.8828e-08	1.37669e-09	3.68535e-07	2.2679e-09	1.2406e-07
	0.104141	5.54913e-08	3.4396e-08	5.49851e-10	3.01457e-08	3.23928e-10	1.63664e-08	9.54336e-10	5.88155e-09
	0.104523	2.7464e-09	7.48113e-09	2.14685e-09	4.12479e-09	3.33016e-09	7.85574e-07	1.66659e-09	2.63524e-07
	0.104904	1.77335e-07	2.18961e-08	6.21963e-09	6.84836e-08	6.27353e-09	7.61485e-07	9.8361e-10	2.56247e-07
	0.105286	4.86109e-08	5.22487e-09	9.94275e-09	2.12595e-08	2.2225e-09	5.90021e-08	9.74771e-09	2.36574e-08
	0.105667	1.05106e-07	5.12702e-08	8.17805e-09	5.48514e-08	7.44335e-10	1.23921e-08	1.16644e-08	8.26694e-09
	0.106049	1.04259e-07	1.72708e-08	2.67197e-09	4.14006e-08	1.69188e-09	7.99239e-08	1.01883e-09	2.75449e-08
	0.10643	5.12538e-09	3.61153e-09	2.33587e-09	3.69093e-09	8.61336e-10	1.82371e-07	1.30614e-09	6.15128e-08
	0.106812	1.22796e-07	7.62641e-09	9.01724e-09	4.64799e-08	1.17619e-09	5.04298e-09	6.095e-09	4.10472e-09
	0.107193	8.62499e-08	1.17568e-09	6.6582e-09	3.13613e-08	3.60177e-09	1.93888e-07	7.7748e-09	6.84215e-08
	0.107574	9.80938e-08	6.09696e-10	6.77691e-09	3.51601e-08	2.16335e-09	8.70862e-08	1.14137e-10	2.97879e-08
	0.107956	1.63949e-07	7.84025e-10	6.02424e-09	5.69191e-08	1.00079e-08	2.42591e-08	4.76242e-09	1.30098e-08
	0.108337	4.91466e-08	6.89123e-10	6.07482e-09	1.86368e-08	2.36998e-10	9.697e-08	7.02153e-10	3.26364e-08
	0.108719	4.51647e-08	3.40452e-09	6.41805e-09	1.83291e-08	2.27638e-08	7.39166e-08	4.39481e-10	3.23733e-08
	0.1091	7.37244e-07	1.29368e-08	6.09531e-09	2.52092e-07	1.79344e-08	2.70983e-08	4.17793e-10	1.51502e-08
	0.109482	1.97473e-07	5.34929e-09	4.84417e-09	6.92222e-08	3.1367e-11	1.33882e-07	2.33951e-09	4.54176e-08
	0.109863	5.29754e-07	2.37141e-09	3.35721e-09	1.78494e-07	3.65436e-09	2.58749e-08	8.7665e-10	1.01353e-08
	0.110245	4.35347e-07	2.80189e-08	7.18807e-09	1.56851e-07	6.44029e-09	1.39382e-07	5.74883e-11	4.86266e-08
	0.110626	1.55204e-07	1.77371e-08	7.1054e-09	6.00155e-08	5.93691e-09	7.17317e-08	5.01433e-10	2.60567e-08
	0.111008	2.46161e-07	2.50168e-09	4.30779e-09	8.43235e-08	8.03211e-10	3.59686e-08	3.77774e-09	1.35165e-08
	0.111389	1.1621e-07	7.63297e-09	2.03734e-10	4.13489e-08	9.65613e-09	1.49494e-07	4.94624e-09	5.46988e-08
	0.111771	1.74394e-07	7.72309e-09	7.4507e-10	6.09541e-08	3.53325e-09	7.95571e-07	2.36036e-09	2.67155e-07
	0.112152	3.92627e-07	2.46008e-08	7.24933e-09	1.41492e-07	3.01213e-09	8.12045e-07	4.40352e-09	2.73154e-07
	0.112534	1.3263e-07	4.0117e-08	1.26502e-08	6.17991e-08	1.04695e-09	2.39904e-07	1.10325e-08	8.39945e-08
	0.112915	9.03888e-08	1.58817e-08	8.79819e-09	3.83562e-08	1.30886e-10	4.99719e-08	6.69277e-10	1.6924e-08
	0.113297	3.10348e-09	1.09413e-08	3.43583e-09	5.82687e-09	1.62767e-08	8.95109e-08	6.6745e-09	3.74874e-08
	0.113678	1.07028e-07	2.99379e-09	1.49531e-09	3.71724e-08	2.92617e-08	2.98678e-07	2.61681e-09	1.10186e-07
	0.114059	1.49932e-07	1.42721e-08	1.91125e-09	5.53718e-08	3.44085e-08	2.68508e-07	5.23729e-10	1.01147e-07
	0.114441	1.97612e-07	4.43354e-08	1.5973e-09	8.11816e-08	1.98306e-08	6.57041e-07	4.20283e-09	2.27025e-07
	0.114822	5.1178e-07	5.12885e-08	6.7193e-10	1.87913e-07	1.19385e-08	8.95076e-07	2.38116e-09	3.03132e-07
	0.115204	1.89353e-08	5.0201e-09	1.02337e-08	1.13964e-08	9.44499e-09	3.00745e-07	1.42979e-09	1.03873e-07
	0.115585	2.53165e-07	1.83292e-09	1.54198e-08	9.01392e-08	3.35319e-10	3.40848e-07	2.46494e-09	1.14549e-07
	0.115967	4.08524e-07	1.02678e-08	2.93808e-09	1.40577e-07	1.81022e-08	8.4368e-07	7.25159e-10	2.87502e-07
	0.116348	1.16755e-07	2.86189e-08	2.47439e-10	4.85404e-08	1.34843e-08	1.81877e-07	1.75676e-09	6.5706e-08
	0.11673	4.77376e-07	1.71412e-08	1.7669e-09	1.65428e-07	3.32612e-09	6.58283e-07	1.95079e-09	2.21187e-07
	0.117111	5.35183e-08	2.31819e-09	1.50322e-09	1.91132e-08	1.67519e-08	4.89148e-07	5.53499e-09	1.70478e-07
	0.117493	3.98154e-09	1.26711e-08	1.43592e-09	6.02952e-09	5.55452e-09	3.86148e-07	6.78337e-09	1.32829e-07
	0.117874	5.82474e-08	6.21783e-09	5.12818e-09	2.31978e-08	4.4207e-09	7.46944e-08	1.09879e-09	2.6738e-08
	0.118256	5.51115e-07	7.2189e-08	4.42213e-10	2.07915e-07	2.3637e-08	3.4709e-07	1.16657e-10	1.23615e-07
	0.118637	4.53088e-07	9.55943e-08	9.27441e-09	1.85986e-07	4.21735e-08	3.51752e-08	3.35194e-10	2.58946e-08
	0.119019	2.95229e-08	2.09618e-08	5.54609e-09	1.86769e-08	1.90298e-08	7.58001e-09	8.48293e-10	9.1527e-09
	0.1194	4.57507e-07	6.27628e-10	2.47242e-09	1.53536e-07	4.47112e-09	1.42449e-07	3.37793e-09	5.00994e-08
	0.119781	4.73639e-07	4.39343e-09	1.1734e-08	1.63255e-07	8.12984e-10	5.13863e-08	6.63077e-09	1.961e-08
	0.120163	3.04581e-07	1.58187e-08	3.46088e-08	1.18336e-07	5.73678e-09	4.06576e-07	3.67808e-09	1.38664e-07
	0.120544	4.76509e-07	1.49827e-08	3.05834e-08	1.74025e-07	1.70076e-08	7.88776e-07	6.87776e-09	2.70887e-07
	0.120926	8.27938e-08	7.91781e-11	7.35774e-09	3.00769e-08	6.89946e-10	3.583e-07	1.18121e-08	1.23601e-07
	0.121307	2.63368e-07	7.83479e-09	1.42541e-09	9.08761e-08	5.70306e-09	8.1581e-08	5.26239e-09	3.08488e-08
	0.121689	1.36026e-08	8.04524e-09	6.91973e-10	7.4466e-09	3.83568e-09	1.21331e-07	1.09524e-09	4.20873e-08
	0.12207	2.11109e-09	9.0633e-09	2.32323e-09	4.49921e-09	3.36176e-09	1.73736e-07	7.36516e-09	6.14876e-08
	0.122452	1.48034e-07	1.16039e-09	4.98495e-09	5.13931e-08	2.14917e-08	1.98062e-07	1.17575e-08	7.71037e-08
	0.122833	5.25188e-07	2.22473e-09	4.37718e-09	1.77263e-07	3.98419e-08	4.61375e-08	4.23696e-09	3.00721e-08
	0.123215	5.66172e-10	2.27947e-09	5.15834e-09	2.66799e-09	4.8969e-09	1.9783e-07	3.63646e-09	6.87878e-08
	0.123596	3.32056e-07	8.56816e-09	1.07391e-08	1.17121e-07	5.09157e-10	5.19325e-08	4.98006e-09	1.91406e-08
	0.123978	2.2931e-07	1.05492e-09	1.80276e-08	8.27975e-08	2.70453e-09	3.00833e-07	1.11416e-09	1.01551e-07
	0.124359	5.51248e-07	2.52409e-08	2.35027e-08	1.99997e-07	1.24458e-08	5.30194e-08	1.84875e-10	2.18834e-08
	0.124741	1.40869e-07	1.93209e-08	1.23935e-08	5.75278e-08	1.07214e-08	6.17316e-07	2.27696e-09	2.10105e-07
	0.125122	6.27884e-08	6.63298e-09	7.25955e-09	2.55603e-08	3.21705e-09	1.05376e-06	2.99719e-09	3.53325e-07
	0.125504	1.13692e-07	2.96741e-08	1.75547e-08	5.36403e-08	9.43551e-10	3.69006e-07	6.60068e-10	1.23537e-07
	0.125885	4.27178e-08	6.08603e-08	1.95125e-08	4.10302e-08	4.63137e-09	1.56674e-07	6.44525e-11	5.37899e-08
	0.126266	5.89456e-08	3.02663e-08	8.97388e-09	3.27286e-08	6.79945e-09	2.94201e-07	4.93512e-10	1.00498e-07
	0.126648	1.54218e-07	1.19043e-08	4.00522e-09	5.67092e-08	7.56798e-09	2.4152e-08	1.14084e-08	1.43761e-08
	0.127029	2.03375e-08	9.24342e-08	1.54393e-09	3.81052e-08	1.03741e-08	1.20223e-07	9.57958e-09	4.67256e-08
	0.127411	9.28348e-07	8.77848e-08	5.49486e-10	3.38894e-07	1.16614e-08	1.55145e-07	6.45162e-10	5.58172e-08
	0.127792	5.90088e-07	2.53936e-08	5.02952e-09	2.06837e-07	1.3109e-08	2.6454e-08	5.26763e-09	1.49435e-08
	0.128174	1.25666e-07	3.07259e-08	6.90859e-09	5.44335e-08	5.33358e-10	7.50935e-07	4.56084e-09	2.5201e-07
	0.128555	6.45315e-08	2.35635e-08	1.43736e-08	3.41562e-08	7.1783e-09	4.47504e-07	1.83329e-11	1.51567e-07
	0.128937	3.0571e-07	3.1249e-09	1.38744e-08	1.0757e-07	1.48611e-09	1.03224e-07	3.21713e-09	3.59757e-08
	0.129318	7.25128e-08	1.97244e-08	7.07757e-09	3.31049e-08	1.52055e-09	7.41659e-07	7.08421e-09	2.50088e-07
	0.1297	1.18844e-06	3.96544e-10	2.03778e-09	3.96958e-07	5.44983e-09	1.40087e-06	1.09078e-08	4.72409e-07
	0.130081	2.2144e-07	3.52589e-08	6.81909e-09	8.78393e-08	2.27325e-09	7.50277e-07	2.83696e-09	2.51796e-07
	0.130463	8.1301e-08	5.34177e-08	8.14472e-09	4.76211e-08	2.43466e-08	7.81324e-08	8.36658e-10	3.44386e-08
	0.130844	7.59777e-08	1.76487e-08	8.06801e-10	3.14777e-08	2.55368e-08	1.07627e-07	2.82505e-09	4.53296e-08
	0.131226	1.01243e-07	2.2931e-08	6.76177e-09	4.36453e-08	2.42219e-08	1.34172e-07	4.66636e-09	5.43534e-08
	0.131607	8.6287e-09	7.08687e-09	1.16955e-08	9.13702e-09	1.04088e-09	1.07464e-06	8.58111e-10	3.58846e-07
	0.131989	1.29395e-07	4.73391e-09	2.3181e-08	5.24366e-08	2.96034e-08	2.03711e-06	3.59361e-10	6.89024e-07
	0.13237	3.44603e-07	4.01311e-08	4.11438e-08	1.41959e-07	3.72593e-08	5.70095e-07	1.68739e-11	2.02457e-07
	0.132751	1.00276e-06	1.28858e-08	4.19414e-08	3.52529e-07	1.90452e-08	2.41263e-07	1.4062e-09	8.72381e-08
	0.133133	1.20956e-07	2.75896e-09	4.67611e-09	4.2797e-08	3.20588e-09	1.02607e-06	2.96428e-09	3.4408e-07
	0.133514	3.13074e-07	3.10631e-09	2.29893e-08	1.13057e-07	8.01257e-10	1.42206e-06	7.1334e-09	4.76665e-07
	0.133896	1.18663e-07	6.76595e-09	5.91479e-09	4.37812e-08	4.39451e-10	1.88711e-06	5.8839e-09	6.31144e-07
	0.134277	1.08071e-09	2.93379e-08	9.45678e-09	1.32918e-08	8.14378e-09	1.97647e-06	2.63799e-09	6.62417e-07
	0.134659	3.90515e-07	5.61921e-08	1.37202e-08	1.53476e-07	1.19564e-08	1.21122e-06	3.05635e-09	4.08744e-07
	0.13504	3.10751e-07	1.86948e-08	2.744e-09	1.1073e-07	2.01509e-08	1.55075e-06	2.3884e-09	5.2443e-07
	0.135422	1.22012e-07	4.80054e-09	9.09843e-09	4.53037e-08	1.73013e-08	1.50599e-06	6.64211e-09	5.09978e-07
	0.135803	9.24554e-08	1.46167e-08	6.22402e-10	3.58982e-08	1.89651e-08	1.91808e-06	7.40892e-09	6.48151e-07
	0.136185	2.96724e-07	3.43175e-08	3.43621e-09	1.11493e-07	4.05977e-09	1.49022e-06	2.53879e-09	4.9894e-07
	0.136566	3.31795e-08	2.82399e-08	1.86239e-08	2.66811e-08	9.74693e-09	1.39368e-06	9.14156e-10	4.68114e-07
	0.136948	3.71026e-07	5.55424e-09	8.71824e-09	1.28433e-07	1.28764e-09	1.22263e-06	3.1235e-09	4.09014e-07
	0.137329	1.5844e-07	2.27604e-08	5.45541e-09	6.22186e-08	3.24446e-09	4.07382e-07	5.83887e-09	1.38822e-07
	0.137711	3.88394e-07	7.57108e-09	2.28793e-09	1.32751e-07	1.03773e-08	3.05204e-07	8.81856e-09	1.08133e-07
	0.138092	2.60067e-07	3.43047e-09	1.53074e-08	9.2935e-08	2.85683e-08	7.04473e-07	2.41413e-09	2.45152e-07
	0.138474	1.75908e-07	4.64008e-09	1.31263e-08	6.45581e-08	1.59623e-08	2.20535e-06	3.07662e-10	7.4054e-07
	0.138855	8.76038e-08	1.04113e-08	7.90859e-09	3.53079e-08	1.13579e-08	1.70091e-06	3.73731e-09	5.72002e-07
	0.139236	3.51699e-07	5.13459e-09	3.85932e-10	1.19073e-07	4.33873e-08	2.16302e-08	2.13911e-09	2.23855e-08
	0.139618	4.7479e-07	5.93326e-09	1.94028e-09	1.60888e-07	2.38302e-08	2.18665e-07	8.20908e-09	8.35681e-08
	0.139999	5.84686e-07	1.50278e-09	7.74296e-09	1.97977e-07	7.57683e-09	2.40451e-07	3.55447e-09	8.38608e-08
	0.140381	2.84671e-07	4.22118e-09	6.58893e-09	9.84937e-08	8.39535e-10	2.95407e-07	1.6742e-08	1.0433e-07
	0.140762	2.60368e-07	3.52747e-08	1.62831e-09	9.90903e-08	4.64053e-09	6.80007e-07	3.9064e-11	2.28229e-07
	0.141144	4.99102e-07	4.80668e-08	5.92407e-10	1.82587e-07	1.73664e-08	2.67305e-07	8.6129e-09	9.77614e-08
	0.141525	2.02588e-07	6.56738e-08	1.86057e-09	9.00408e-08	5.7453e-08	1.43471e-07	3.13046e-09	6.80182e-08
	0.141907	1.08251e-07	4.77383e-08	5.32893e-09	5.37727e-08	1.48488e-08	7.50088e-07	1.94231e-09	2.55626e-07
	0.142288	3.46743e-07	3.75055e-08	4.22866e-09	1.29492e-07	3.56858e-09	1.3465e-06	2.98219e-09	4.51017e-07
	0.14267	3.01802e-07	2.36004e-08	4.65398e-09	1.10019e-07	1.71557e-08	2.09927e-06	3.62801e-09	7.06685e-07
	0.143051	1.1366e-06	7.06143e-09	5.92102e-09	3.83194e-07	8.51517e-09	1.50176e-06	2.8602e-09	5.04378e-07
	0.143433	1.64357e-07	2.3671e-08	5.7358e-09	6.45879e-08	3.76138e-09	3.171e-07	1.06988e-08	1.1052e-07
	0.143814	4.39043e-07	5.13787e-08	3.23374e-10	1.63582e-07	3.32432e-08	1.31657e-06	1.74232e-09	4.50519e-07
	0.144196	2.89111e-07	1.92736e-08	1.75504e-08	1.08645e-07	1.88579e-08	1.07748e-06	7.32704e-10	3.6569e-07
	0.144577	7.60115e-08	1.07923e-08	5.29743e-08	4.65927e-08	3.7051e-10	1.21696e-06	8.05097e-10	4.06045e-07
	0.144958	5.67129e-07	5.61885e-08	4.7375e-08	2.23564e-07	5.95475e-09	1.15981e-06	2.41361e-09	3.89393e-07
	0.14534	9.65883e-08	7.29601e-08	1.72215e-08	6.22566e-08	4.85544e-09	1.07108e-06	7.25795e-09	3.61064e-07
	0.145721	2.61593e-07	2.42692e-08	3.46123e-10	9.54028e-08	1.6114e-08	1.90213e-07	1.57135e-08	7.40135e-08
	0.146103	8.70472e-09	3.30635e-08	5.83956e-09	1.58693e-08	4.43844e-09	2.201e-07	1.32828e-08	7.92737e-08
	0.146484	1.70722e-07	8.31788e-09	9.03584e-09	6.26919e-08	2.81029e-08	4.11579e-07	1.5706e-08	1.51796e-07
	0.146866	1.73713e-07	3.80416e-08	3.07165e-08	8.08237e-08	8.10625e-10	1.10671e-07	7.67212e-09	3.97179e-08
	0.147247	9.23733e-08	1.78261e-08	1.652e-08	4.22398e-08	7.88167e-09	3.37405e-07	3.97869e-10	1.15228e-07
	0.147629	3.44774e-07	4.62743e-08	6.77755e-09	1.32609e-07	2.45347e-08	1.1502e-08	7.52676e-09	1.45212e-08
	0.14801	1.3579e-07	4.88095e-08	3.74739e-08	7.40245e-08	4.24033e-09	1.8851e-06	1.44119e-09	6.30261e-07
	0.148392	8.66904e-07	4.23873e-08	2.00694e-08	3.09787e-07	5.80875e-09	1.87213e-06	1.06541e-08	6.29531e-07
	0.148773	1.43748e-06	2.17033e-08	5.21866e-09	4.88134e-07	1.93023e-10	1.58409e-06	5.3172e-10	5.28272e-07
	0.149155	1.71647e-07	2.61608e-08	1.60791e-08	7.12956e-08	8.98896e-09	1.38236e-07	4.51997e-10	4.92257e-08
	0.149536	1.88771e-07	3.08726e-08	1.05172e-08	7.67203e-08	2.88204e-08	1.53198e-06	2.8091e-09	5.21203e-07
	0.149918	1.42416e-07	1.9613e-08	1.55893e-08	5.92061e-08	2.11907e-08	2.53864e-06	2.88304e-09	8.54238e-07
	0.150299	4.33787e-07	4.37279e-09	3.06522e-09	1.47075e-07	6.50958e-09	1.37289e-06	5.37332e-10	4.59979e-07
	0.150681	1.95533e-07	4.18599e-08	2.17645e-08	8.63858e-08	1.53996e-09	2.80311e-07	7.28057e-09	9.63772e-08
	0.151062	1.4638e-07	6.07947e-08	3.11379e-08	7.94375e-08	2.91949e-09	7.83474e-09	2.55368e-09	4.43597e-09
	0.151443	3.36053e-07	6.29984e-09	8.73337e-09	1.17029e-07	3.1127e-09	8.3491e-08	2.11319e-08	3.59119e-08
	0.151825	2.50861e-07	1.88301e-08	2.81142e-10	8.99907e-08	3.90067e-09	4.60726e-07	2.78993e-08	1.64175e-07
	0.152206	1.13445e-06	4.20801e-08	1.05501e-08	3.95693e-07	6.71155e-09	1.13543e-07	1.77855e-08	4.60134e-08
	0.152588	7.2644e-07	8.35906e-08	3.70742e-08	2.82368e-07	6.80036e-09	1.86782e-06	1.56783e-08	6.301e-07
	0.152969	4.69281e-08	3.20764e-08	2.08998e-08	3.33014e-08	6.80305e-09	1.46099e-06	3.5031e-09	4.90432e-07
	0.153351	7.2193e-08	2.15867e-08	1.7947e-09	3.18581e-08	3.16229e-08	8.0834e-07	3.95712e-10	2.8012e-07
	0.153732	6.89826e-07	8.01442e-08	4.4272e-09	2.58132e-07	4.15094e-08	5.68622e-07	1.40356e-09	2.03845e-07
	0.154114	8.39797e-07	8.79694e-08	7.62538e-10	3.0951e-07	2.19156e-08	3.59035e-06	1.51652e-09	1.20459e-06
	0.154495	9.24695e-07	5.84852e-08	7.38513e-09	3.30188e-07	4.50806e-09	5.82241e-06	1.27785e-09	1.94273e-06
	0.154877	2.06309e-06	1.06095e-08	8.18173e-09	6.9396e-07	7.53179e-09	3.34689e-06	1.69267e-09	1.1187e-06
	0.155258	1.57191e-06	1.94783e-08	2.6976e-09	5.31362e-07	5.11207e-09	2.72819e-06	3.33839e-09	9.12213e-07
	0.15564	3.45685e-07	1.02675e-08	1.14929e-08	1.22482e-07	9.78701e-11	1.56746e-06	1.06742e-08	5.26077e-07
	0.156021	1.63266e-06	2.17868e-08	2.99404e-08	5.61462e-07	1.61771e-09	1.09997e-06	6.86591e-09	3.69485e-07
	0.156403	1.34157e-06	5.10551e-08	2.31558e-08	4.71927e-07	1.41131e-08	3.11622e-06	7.73628e-09	1.04602e-06
	0.156784	9.40974e-08	1.7929e-08	1.74963e-08	4.31742e-08	1.30986e-08	3.56569e-06	7.36094e-09	1.19538e-06
	0.157166	5.63873e-07	5.06084e-08	7.59845e-09	2.0736e-07	1.09444e-08	2.43305e-06	3.88182e-09	8.15959e-07
	0.157547	2.37038e-06	1.25258e-07	7.44978e-09	8.34363e-07	8.00162e-09	1.0738e-06	6.29165e-09	3.62698e-07
	0.157928	1.02851e-06	6.55314e-08	3.09849e-09	3.65713e-07	2.0942e-08	3.54965e-07	2.79219e-09	1.26233e-07
	0.15831	2.43144e-07	1.43252e-08	9.30585e-09	8.8925e-08	4.85932e-08	2.61915e-07	4.94213e-10	1.03667e-07
	0.158691	9.15509e-07	3.15257e-08	9.55177e-09	3.18862e-07	7.29449e-08	4.30351e-07	2.72913e-09	1.68675e-07
	0.159073	8.66194e-08	1.41257e-08	8.11174e-09	3.62856e-08	3.58667e-08	9.48978e-07	2.00199e-09	3.28949e-07
	0.159454	7.78579e-08	1.5832e-09	2.23792e-08	3.39401e-08	2.02338e-08	2.87016e-07	2.81073e-08	1.11786e-07
	0.159836	3.2158e-07	1.39371e-08	3.94581e-08	1.24992e-07	1.21459e-07	4.4713e-07	3.34772e-08	2.00689e-07
	0.160217	1.08814e-06	6.78387e-08	6.75342e-09	3.87577e-07	9.49144e-08	4.99708e-07	2.0115e-08	2.04912e-07
	0.160599	4.59453e-07	6.83044e-08	1.60174e-08	1.81258e-07	2.33668e-08	4.23218e-07	3.01351e-08	1.58907e-07
	0.16098	1.58296e-07	6.90611e-08	3.0607e-08	8.5988e-08	1.99463e-08	1.37081e-06	1.32835e-08	4.68013e-07
	0.161362	1.25426e-06	6.81905e-08	2.54394e-09	4.41665e-07	4.20813e-08	5.24469e-08	1.43267e-10	3.15572e-08
	0.161743	1.95836e-07	3.38255e-08	1.65021e-08	8.20545e-08	7.11244e-09	6.74146e-07	1.11117e-09	2.27457e-07
	0.162125	4.68822e-07	5.78132e-08	1.08217e-08	1.79152e-07	5.4597e-08	1.07312e-06	5.90726e-09	3.77875e-07
	0.162506	3.9481e-07	5.45837e-08	1.09311e-09	1.50162e-07	5.14121e-09	4.27665e-07	1.67272e-08	1.49844e-07
	0.162888	3.48231e-07	8.19537e-08	6.54079e-10	1.43613e-07	2.53783e-08	7.43152e-07	1.13535e-08	2.59961e-07
	0.163269	9.71132e-07	8.0604e-08	4.63072e-09	3.52122e-07	5.45265e-08	8.14121e-07	9.36799e-09	2.92672e-07
	0.163651	7.01684e-08	3.02037e-08	4.21869e-08	4.75197e-08	3.8376e-08	2.46517e-07	5.46462e-09	9.67859e-08
	0.164032	2.36545e-06	2.18266e-08	7.09943e-08	8.19424e-07	2.10615e-08	1.42056e-06	1.30245e-09	4.80975e-07
	0.164413	1.48485e-06	3.24774e-08	1.22898e-08	5.09872e-07	4.77234e-10	2.50167e-06	1.58802e-08	8.39342e-07
	0.164795	1.18636e-06	2.80706e-08	9.31624e-10	4.05121e-07	1.33244e-08	1.01103e-06	2.39943e-08	3.4945e-07
	0.165176	3.14832e-06	1.6952e-08	1.18773e-08	1.05905e-06	5.70031e-09	1.69113e-06	9.49156e-09	5.68774e-07
	0.165558	6.77983e-07	1.95806e-08	2.86578e-08	2.42074e-07	3.81812e-08	6.97503e-07	9.59055e-09	2.48425e-07
	0.165939	4.58872e-07	2.85154e-08	5.10111e-08	1.79466e-07	3.49846e-08	4.93186e-07	4.44729e-08	1.90881e-07
	0.166321	9.88095e-07	5.019e-09	7.06485e-08	3.54587e-07	5.93778e-08	4.86485e-07	1.83809e-08	1.88081e-07
	0.166702	1.35629e-06	5.37619e-08	1.01621e-08	4.73405e-07	1.11367e-07	4.36762e-07	6.6223e-11	1.82732e-07
	0.167084	2.71548e-07	9.55097e-08	1.82707e-09	1.22962e-07	2.21715e-09	1.61895e-07	1.74959e-09	5.52872e-08
	0.167465	6.67032e-07	4.80438e-08	5.10297e-09	2.4006e-07	4.29119e-08	2.11191e-06	6.56322e-10	7.18493e-07
	0.167847	6.80033e-07	4.40232e-08	9.63208e-09	2.44563e-07	2.8126e-09	3.7244e-06	9.47764e-09	1.24556e-06
	0.168228	7.53014e-07	3.77463e-09	1.21892e-09	2.52669e-07	2.41875e-08	2.16142e-06	1.24952e-08	7.32701e-07
	0.16861	1.72351e-06	3.90188e-09	2.63849e-08	5.84599e-07	5.85133e-08	1.6967e-06	2.50293e-09	5.85905e-07
	0.168991	3.56287e-07	1.29091e-08	2.29544e-08	1.30717e-07	2.50677e-08	4.72302e-06	1.79642e-08	1.58868e-06
	0.169373	7.71211e-07	7.50008e-10	4.24703e-08	2.71477e-07	1.36473e-08	4.20016e-06	1.38644e-08	1.40922e-06
	0.169754	8.20735e-07	1.39554e-08	6.39802e-08	2.99557e-07	1.4719e-08	2.7205e-06	6.65955e-09	9.1396e-07
	0.170135	7.5148e-07	9.07765e-10	7.60465e-08	2.76145e-07	4.57143e-09	2.71172e-07	1.72257e-08	9.76564e-08
	0.170517	1.07364e-06	1.49712e-08	6.45511e-08	3.84387e-07	7.25812e-10	2.43633e-07	1.45443e-08	8.6301e-08
	0.170898	6.91266e-07	6.18469e-08	4.92966e-08	2.6747e-07	1.2763e-09	5.04518e-07	1.50286e-08	1.73608e-07
	0.17128	2.02584e-06	5.28126e-08	8.87441e-08	7.22466e-07	5.29232e-09	8.20278e-07	1.80372e-09	2.75791e-07
	0.171661	3.15816e-07	1.15932e-08	4.81425e-08	1.25184e-07	6.05051e-09	2.23427e-07	5.1876e-09	7.82217e-08
	0.172043	6.12641e-08	1.81733e-08	3.11302e-09	2.75168e-08	4.28729e-10	1.42085e-06	8.50653e-09	4.76595e-07
	0.172424	2.12482e-08	4.21756e-08	9.07058e-09	2.41648e-08	1.64026e-08	1.89791e-06	1.48728e-08	6.43062e-07
	0.172806	3.10486e-06	9.41262e-08	2.59079e-09	1.06719e-06	5.80525e-08	2.41005e-07	3.69843e-09	1.00919e-07
	0.173187	8.1695e-06	5.58799e-08	2.00866e-09	2.74246e-06	1.07922e-07	1.96309e-06	1.72879e-08	6.961e-07
	0.173569	3.79034e-06	7.48469e-08	4.78084e-09	1.28999e-06	2.1206e-08	4.25896e-06	1.13019e-08	1.43049e-06
	0.17395	2.7184e-07	7.85147e-08	6.50983e-08	1.38484e-07	1.19601e-09	8.7932e-07	1.04326e-08	2.96983e-07
	0.174332	3.48701e-06	3.85891e-08	5.76947e-08	1.19443e-06	2.17432e-08	3.8898e-06	1.87625e-09	1.30447e-06
	0.174713	4.66627e-06	1.35468e-08	1.11166e-08	1.56364e-06	7.94899e-09	6.73383e-06	1.04803e-08	2.25075e-06
	0.175095	2.71006e-06	6.8394e-08	5.17142e-09	9.27875e-07	4.07483e-08	5.9866e-06	9.44182e-10	2.00943e-06
	0.175476	1.04057e-07	1.98628e-07	1.58626e-10	1.00948e-07	1.25952e-08	1.91269e-06	2.89716e-09	6.42727e-07
	0.175858	1.33711e-06	1.72261e-07	4.67592e-09	5.04682e-07	3.39096e-08	1.08905e-07	3.77037e-08	6.01728e-08
	0.176239	3.7038e-06	2.11353e-08	3.62297e-08	1.25372e-06	5.12188e-09	5.83432e-06	2.68068e-08	1.95542e-06
	0.17662	5.66742e-06	2.52911e-08	6.26541e-08	1.91846e-06	2.33975e-08	1.35266e-05	2.42454e-08	4.52475e-06
	0.177002	7.17267e-06	9.60382e-10	8.99749e-08	2.4212e-06	7.87682e-09	5.32191e-06	1.91913e-08	1.78299e-06
	0.177383	6.47158e-06	7.44352e-08	1.27523e-07	2.22451e-06	7.96701e-08	2.15211e-06	1.2719e-08	7.48166e-07
	0.177765	9.0349e-07	1.14927e-07	4.25874e-08	3.53668e-07	1.10937e-07	2.69889e-06	7.15688e-09	9.38995e-07
	0.178146	3.35644e-06	1.46676e-07	3.22737e-08	1.17846e-06	5.36734e-09	1.05639e-06	7.87017e-09	3.56543e-07
	0.178528	8.76277e-06	1.82496e-07	1.63642e-08	2.98721e-06	8.39161e-08	9.64112e-07	4.59637e-08	3.64664e-07
	0.178909	4.75374e-06	2.10779e-07	1.08069e-07	1.69086e-06	6.28302e-08	1.48699e-06	2.9799e-08	5.2654e-07
	0.179291	2.0739e-06	1.09772e-07	6.83627e-08	7.50678e-07	2.45829e-08	1.02297e-06	3.59514e-09	3.50383e-07
	0.179672	8.15875e-06	1.65873e-08	1.91005e-08	2.73148e-06	2.07277e-08	8.73018e-08	2.22276e-09	3.67508e-08
	0.180054	6.6162e-06	2.91708e-08	4.64882e-08	2.23062e-06	5.16891e-08	1.22429e-06	2.16185e-09	4.26047e-07
	0.180435	2.70532e-06	9.28313e-09	2.67575e-08	9.13787e-07	1.37415e-07	9.5459e-07	8.93506e-09	3.6698e-07
	0.180817	7.09696e-07	4.64708e-08	2.6439e-08	2.60869e-07	1.42911e-08	6.01162e-07	1.37188e-08	2.09724e-07
	0.181198	2.08577e-06	1.55709e-07	2.91366e-08	7.56872e-07	1.98896e-08	1.28955e-06	9.37823e-09	4.39606e-07
	0.18158	1.26705e-06	7.13214e-08	2.41899e-08	4.54187e-07	8.70455e-08	1.72031e-06	7.9676e-09	6.05108e-07
	0.181961	3.21185e-06	2.35558e-08	2.97411e-08	1.08838e-06	6.03209e-08	7.20518e-07	3.02123e-08	2.7035e-07
	0.182343	4.87627e-06	1.17573e-07	4.26714e-08	1.67884e-06	3.72929e-08	7.88257e-07	1.30029e-10	2.75227e-07
	0.182724	5.18171e-06	2.26999e-08	3.75008e-08	1.7473e-06	6.99979e-08	2.38289e-06	1.69354e-08	8.23274e-07
	0.183105	2.17194e-06	1.5906e-08	1.35966e-09	7.29735e-07	1.92845e-09	5.15364e-08	9.11451e-09	2.08598e-08
	0.183487	3.17275e-07	4.26718e-08	2.10338e-09	1.20683e-07	3.23712e-08	1.60485e-06	4.70523e-08	5.61424e-07
	0.183868	5.02939e-07	2.77487e-08	3.82491e-10	1.77023e-07	2.97631e-08	1.52123e-06	5.01738e-08	5.33722e-07
	0.18425	1.9674e-06	4.88997e-08	1.58334e-09	6.72628e-07	1.30059e-07	1.83247e-06	1.03117e-07	6.88549e-07
	0.184631	8.83062e-07	9.01643e-08	4.44727e-11	3.24424e-07	9.95792e-09	1.40437e-05	2.67163e-08	4.69346e-06
	0.185013	5.93391e-07	3.59673e-08	4.14444e-10	2.09924e-07	5.09722e-08	9.97606e-06	7.72699e-09	3.34492e-06
	0.185394	6.54519e-07	1.72235e-08	7.10293e-09	2.26282e-07	1.64949e-08	4.16776e-06	2.08798e-08	1.40171e-06
	0.185776	4.15998e-06	1.98106e-08	1.66315e-08	1.39881e-06	4.24342e-09	7.52054e-07	2.08715e-08	2.59056e-07
	0.186157	1.13676e-05	2.53425e-08	2.13771e-08	3.80477e-06	7.58015e-08	3.51025e-07	1.41048e-09	1.42746e-07
	0.186539	1.49193e-05	7.26217e-08	3.30003e-08	5.00831e-06	2.10494e-07	6.05385e-08	1.19717e-08	9.43347e-08
	0.18692	8.70657e-06	4.51711e-08	2.46065e-08	2.92545e-06	1.59356e-07	1.35901e-06	7.75761e-10	5.06381e-07
	0.187302	6.95134e-06	2.48136e-08	6.15164e-09	2.32744e-06	1.03759e-07	1.41838e-06	3.38392e-09	5.08508e-07
	0.187683	1.9038e-05	3.31693e-08	1.11331e-09	6.35743e-06	8.69661e-08	7.43969e-07	4.57617e-09	2.78504e-07
	0.188065	2.51975e-05	4.83569e-08	2.27333e-08	8.42286e-06	7.71602e-08	4.85997e-06	1.14107e-08	1.64951e-06
	0.188446	4.03754e-05	1.35167e-07	6.04083e-08	1.35237e-05	1.47381e-07	3.18046e-06	4.12951e-10	1.10942e-06
	0.188828	4.15057e-05	3.1086e-09	6.49207e-09	1.38384e-05	2.2609e-07	1.39998e-06	1.11464e-08	5.45739e-07
	0.189209	4.52844e-05	3.7087e-08	4.44873e-08	1.5122e-05	1.71224e-07	1.03533e-07	5.3602e-08	1.09453e-07
	0.18959	3.30452e-05	4.52943e-08	9.12833e-08	1.10606e-05	8.39685e-08	2.65663e-07	1.18165e-07	1.55932e-07
	0.189972	2.74066e-05	1.6182e-08	1.76411e-08	9.14681e-06	1.42971e-08	2.65347e-08	5.28918e-08	3.12412e-08
	0.190353	2.5149e-05	1.00667e-07	9.5453e-09	8.41974e-06	9.62116e-08	4.1274e-06	3.43183e-08	1.41931e-06
	0.190735	1.23316e-05	1.70851e-07	9.2922e-08	4.19846e-06	3.71224e-07	3.85609e-06	2.97176e-08	1.41901e-06
	0.191116	4.95762e-06	9.78953e-08	9.76567e-08	1.71772e-06	8.99519e-08	1.26602e-06	5.24058e-08	4.69459e-07
	0.191498	1.96861e-06	1.99069e-08	6.20013e-08	6.83506e-07	4.97346e-08	2.57011e-06	8.86452e-09	8.76236e-07
	0.191879	8.9991e-07	1.04902e-08	3.97097e-08	3.16703e-07	4.16767e-07	1.27128e-06	1.69437e-08	5.6833e-07
	0.192261	3.11889e-06	4.66781e-08	7.44181e-08	1.08e-06	2.3978e-07	2.62741e-06	9.92311e-09	9.59038e-07
	0.192642	1.0485e-06	2.09845e-08	1.30255e-07	3.99913e-07	1.36208e-07	3.35073e-06	4.98761e-08	1.17894e-06
	0.193024	2.04735e-06	8.26739e-09	1.6986e-07	7.41826e-07	3.27495e-07	1.49966e-06	9.05549e-08	6.39237e-07
	0.193405	3.76702e-06	3.26703e-08	1.71539e-07	1.32374e-06	8.20828e-08	1.99696e-07	6.91129e-08	1.16964e-07
	0.193787	2.1556e-05	2.52685e-08	1.32632e-07	7.23797e-06	1.7525e-07	2.77955e-07	7.38329e-08	1.75679e-07
	0.194168	1.088e-05	3.48479e-08	4.39823e-07	3.78489e-06	4.51463e-08	5.67636e-07	7.95633e-08	2.30782e-07
	0.19455	6.59935e-06	3.58652e-08	2.57778e-07	2.29766e-06	9.0993e-08	1.72098e-07	5.29858e-08	1.05359e-07
	0.194931	1.02791e-05	3.36264e-08	6.3695e-08	3.45881e-06	2.09495e-07	2.22976e-07	2.34189e-08	1.51963e-07
	0.195313	3.12702e-06	2.62568e-08	8.65037e-08	1.07993e-06	2.55307e-07	5.22396e-07	3.05051e-08	2.69403e-07
	0.195694	8.30806e-06	1.66928e-07	2.25941e-08	2.83253e-06	5.85436e-08	3.81685e-07	7.10828e-09	1.49112e-07
	0.196075	1.67195e-05	1.28493e-07	6.60666e-09	5.6182e-06	1.73866e-08	9.37289e-07	2.46042e-08	3.26427e-07
	0.196457	1.09336e-05	1.18341e-08	4.4612e-08	3.66335e-06	1.4027e-07	1.7555e-06	2.62993e-09	6.328e-07
	0.196838	2.43798e-05	2.9897e-09	3.62271e-09	8.1288e-06	5.9135e-07	1.20264e-06	4.51281e-10	5.98147e-07
	0.19722	4.57194e-05	1.76597e-08	1.27356e-08	1.52499e-05	1.54586e-07	6.37808e-07	4.27063e-09	2.65555e-07
	0.197601	3.31014e-05	7.60936e-08	2.17817e-08	1.10664e-05	1.24271e-07	1.08398e-06	1.01688e-08	4.0614e-07
	0.197983	1.29718e-05	4.32744e-08	7.50058e-08	4.36336e-06	1.46792e-07	7.94959e-07	3.09865e-08	3.24246e-07
	0.198364	2.51397e-05	1.16234e-08	4.32966e-08	8.39821e-06	7.73099e-08	1.35137e-06	1.274e-08	4.80473e-07
	0.198746	1.70826e-05	9.62734e-09	2.38567e-08	5.70536e-06	3.63883e-07	7.43277e-07	6.33902e-08	3.90183e-07
	0.199127	7.78143e-06	3.66867e-08	5.93343e-08	2.62582e-06	4.78999e-07	7.14306e-08	3.3476e-08	1.94635e-07
	0.199509	2.54506e-05	3.90023e-08	9.6183e-08	8.5286e-06	1.78854e-07	6.553e-06	2.03725e-08	2.25074e-06
	0.19989	1.12262e-05	1.37739e-07	6.50729e-09	3.79015e-06	5.44605e-07	1.8026e-05	1.10705e-08	6.19389e-06
	0.200272	2.96688e-05	1.39361e-07	1.84431e-08	9.9422e-06	4.88054e-07	6.97349e-06	2.61652e-08	2.4959e-06
	0.200653	2.18024e-05	3.52285e-07	8.56633e-09	7.38775e-06	7.56455e-08	2.54718e-07	6.29759e-08	1.31113e-07
	0.201035	1.52085e-05	2.8356e-07	6.64927e-10	5.16424e-06	6.13007e-08	5.09147e-09	6.07371e-09	2.41553e-08
	0.201416	1.44329e-08	7.10598e-08	2.92252e-10	2.8595e-08	1.59042e-07	2.46114e-06	3.57577e-09	8.74586e-07
	0.201797	6.75181e-06	4.85029e-08	5.12702e-09	2.26848e-06	2.04353e-07	5.47018e-06	3.67556e-08	1.90376e-06
	0.202179	2.33599e-05	3.74947e-07	7.71727e-09	7.91419e-06	3.67968e-07	3.64171e-06	7.78749e-08	1.36252e-06
	0.20256	2.61072e-05	6.06283e-07	6.7543e-08	8.92701e-06	1.29104e-07	2.71728e-06	1.1732e-09	9.49186e-07
	0.202942	1.48709e-05	2.99578e-07	1.29229e-07	5.0999e-06	2.0156e-07	2.33911e-06	4.74791e-08	8.62716e-07
	0.203323	1.6861e-05	3.37057e-09	2.4996e-07	5.70478e-06	4.3205e-07	1.56651e-07	1.23039e-08	2.00335e-07
	0.203705	1.40039e-05	5.72424e-08	2.30916e-07	4.76402e-06	1.53018e-06	4.8585e-07	2.0037e-09	6.72678e-07
	0.204086	9.2025e-06	9.04984e-09	5.9125e-08	3.09022e-06	7.88388e-07	1.34792e-06	1.30891e-07	7.55733e-07
	0.204468	2.16822e-06	3.63846e-08	7.07371e-08	7.58447e-07	3.98787e-07	1.67891e-06	3.71997e-08	7.04966e-07
	0.204849	1.23874e-05	2.24512e-07	1.11475e-07	4.24113e-06	3.65317e-07	1.02408e-06	1.328e-08	4.67559e-07
	0.205231	3.91211e-05	2.51546e-07	3.15227e-08	1.31347e-05	2.39969e-07	2.32514e-08	1.97257e-07	1.53492e-07
	0.205612	3.50107e-05	8.26923e-08	9.62204e-09	1.1701e-05	7.28202e-08	8.80649e-07	9.61798e-08	3.49883e-07
	0.205994	3.2351e-06	7.18474e-10	3.40507e-08	1.08996e-06	3.26724e-07	5.57257e-07	1.04586e-07	3.29522e-07
	0.206375	8.52454e-06	8.29108e-09	8.45227e-09	2.84709e-06	5.38201e-07	4.66524e-07	5.54932e-08	3.53406e-07
	0.206757	2.2677e-05	3.88286e-08	1.14077e-08	7.57575e-06	6.54414e-07	4.58662e-07	1.01562e-07	4.04879e-07
	0.207138	1.16291e-05	1.16087e-07	5.60209e-10	3.91525e-06	4.91645e-07	2.54532e-06	3.8544e-08	1.02517e-06
	0.20752	6.08357e-05	6.26645e-08	1.954e-08	2.0306e-05	6.82679e-09	4.76039e-07	3.50155e-08	1.72627e-07
	0.207901	5.63537e-05	6.22328e-08	3.38431e-08	1.88166e-05	4.76851e-07	3.24319e-07	2.41236e-08	2.75098e-07
	0.208282	6.49264e-05	1.11914e-08	1.27324e-08	2.16501e-05	7.8433e-07	6.86229e-08	6.89588e-09	2.86616e-07
	0.208664	0.000132298	4.06208e-08	1.10767e-08	4.41166e-05	2.48835e-08	7.69976e-07	3.07139e-08	2.75191e-07
	0.209045	4.31023e-05	7.19645e-08	4.21561e-09	1.43928e-05	2.25095e-07	5.78942e-08	1.78787e-08	1.00289e-07
	0.209427	4.95502e-06	1.01259e-07	5.36693e-08	1.70332e-06	2.66205e-07	2.33266e-06	3.25443e-09	8.67373e-07
	0.209808	5.04784e-05	2.38716e-07	1.11585e-07	1.69429e-05	1.67339e-07	3.89441e-06	6.93627e-08	1.37704e-06
	0.21019	2.24106e-05	1.65472e-07	6.3115e-08	7.5464e-06	1.12832e-07	2.80607e-06	4.45387e-08	9.87814e-07
	0.210571	1.84798e-05	2.6074e-07	1.31099e-07	6.29055e-06	3.46187e-07	1.81434e-06	1.46973e-08	7.25075e-07
	0.210953	9.81492e-05	2.3759e-07	1.72752e-07	3.28532e-05	5.5193e-07	2.88018e-06	2.90719e-08	1.15373e-06
	0.211334	0.000118308	1.72321e-07	1.06306e-07	3.95289e-05	1.69952e-07	3.07579e-07	2.05721e-07	2.27751e-07
	0.211716	5.76466e-05	1.08886e-07	8.7766e-09	1.92548e-05	1.00194e-07	7.49967e-07	1.17895e-07	3.22685e-07
	0.212097	2.50705e-05	9.5042e-08	5.24292e-08	8.40599e-06	9.75665e-08	3.54668e-06	5.49276e-09	1.21658e-06
	0.212479	0.000123048	1.92708e-07	4.03326e-08	4.10937e-05	2.20983e-07	2.92493e-06	6.48789e-08	1.07026e-06
	0.21286	0.000130755	2.26487e-07	5.94521e-08	4.36803e-05	4.36979e-07	5.18843e-07	3.90684e-08	3.3163e-07
	0.213242	9.39635e-05	4.52445e-07	9.52683e-08	3.15037e-05	5.13891e-07	8.94321e-07	1.87635e-07	5.31949e-07
	0.213623	9.85778e-05	4.72416e-07	1.82147e-08	3.30228e-05	2.513e-07	3.24434e-06	9.50955e-08	1.19691e-06
	0.214005	7.94406e-05	3.74985e-07	4.51967e-08	2.66203e-05	3.65481e-07	5.1935e-07	3.21334e-08	3.05655e-07
	0.214386	7.39772e-05	2.2821e-07	7.79412e-08	2.47611e-05	4.17277e-08	6.34909e-06	7.50448e-08	2.15529e-06
	0.214767	4.39151e-05	2.19667e-07	3.83931e-08	1.47244e-05	6.93949e-08	5.38905e-06	4.67677e-08	1.83507e-06
	0.215149	4.94013e-06	3.88551e-07	1.94018e-08	1.78269e-06	1.30317e-07	3.10216e-06	1.04411e-08	1.08097e-06
	0.21553	1.4474e-06	1.05943e-07	5.81871e-08	5.37177e-07	4.57849e-07	6.66229e-06	9.75643e-08	2.4059e-06
	0.215912	3.36454e-05	6.47261e-08	1.99765e-07	1.13033e-05	2.03691e-08	4.79366e-06	3.96912e-08	1.61791e-06
	0.216293	0.000101481	4.00854e-09	2.15647e-07	3.39002e-05	4.68883e-08	1.08139e-06	6.71585e-08	3.98479e-07
	0.216675	9.49555e-05	1.49087e-07	1.01282e-07	3.17353e-05	4.11286e-07	3.04832e-07	1.07611e-07	2.74576e-07
	0.217056	0.000142219	3.30631e-07	1.80485e-08	4.75226e-05	9.07214e-07	1.57879e-06	1.88109e-07	8.91371e-07
	0.217438	1.08416e-05	1.84106e-07	1.87736e-07	3.73781e-06	1.86639e-07	2.80538e-06	4.12463e-08	1.01109e-06
	0.217819	4.70406e-05	3.15271e-07	3.42962e-07	1.58996e-05	8.14152e-08	5.68583e-06	3.59373e-08	1.93439e-06
	0.218201	4.75296e-05	3.10201e-07	1.49015e-07	1.59963e-05	6.95882e-07	3.73199e-06	2.93972e-08	1.48576e-06
	0.218582	2.69046e-06	1.60588e-08	5.00123e-08	9.18844e-07	1.07709e-06	6.9852e-07	8.48459e-08	6.20152e-07
	0.218964	6.50476e-05	2.22642e-07	3.45015e-07	2.18718e-05	1.03535e-06	1.38462e-06	1.75695e-08	8.12513e-07
	0.219345	4.39916e-05	1.18261e-07	2.29884e-07	1.47799e-05	2.4645e-07	1.30001e-06	4.02211e-08	5.28894e-07
	0.219727	6.37565e-05	3.91087e-08	9.95942e-09	2.12685e-05	6.97211e-08	1.23021e-06	1.20621e-08	4.37331e-07
	0.220108	6.468e-05	1.81124e-07	2.40316e-08	2.16284e-05	9.11796e-07	4.16685e-06	3.80427e-08	1.70556e-06
	0.22049	5.71812e-05	1.21275e-07	2.2227e-08	1.91082e-05	1.69209e-06	1.98321e-06	2.02253e-07	1.29252e-06
	0.220871	6.18912e-05	1.69003e-08	3.11387e-08	2.06464e-05	2.08808e-06	1.66274e-06	3.32134e-07	1.36098e-06
	0.221252	9.74107e-05	6.58789e-09	3.68908e-08	3.24847e-05	1.05813e-06	4.02689e-06	3.62332e-07	1.81578e-06
	0.221634	7.20923e-05	7.70283e-09	1.07652e-07	2.40692e-05	2.498e-07	4.76329e-07	3.50706e-07	3.58945e-07
	0.222015	3.05567e-05	5.87707e-08	2.67111e-08	1.02141e-05	1.01054e-06	4.13502e-07	9.78754e-08	5.07306e-07
	0.222397	1.959e-05	7.21922e-08	9.79323e-09	6.55733e-06	5.04313e-08	1.97827e-06	5.63493e-08	6.95017e-07
	0.222778	3.03257e-05	1.38889e-07	3.04251e-08	1.0165e-05	2.31006e-06	1.31433e-06	1.13537e-07	1.24598e-06
	0.22316	8.31156e-06	1.23421e-07	1.24824e-08	2.81582e-06	2.12448e-06	7.39399e-08	2.25315e-07	8.07912e-07
	0.223541	1.37244e-05	7.18126e-08	2.09608e-08	4.60572e-06	4.51963e-06	3.17952e-06	2.27894e-07	2.64235e-06
	0.223923	2.81388e-07	1.01427e-07	7.40406e-08	1.52285e-07	3.81419e-06	2.95392e-06	2.04408e-07	2.32417e-06
	0.224304	4.57037e-06	1.20554e-07	1.80639e-07	1.62385e-06	9.05968e-07	1.76815e-06	2.6047e-07	9.78196e-07
	0.224686	4.71886e-06	1.94314e-07	1.86942e-07	1.70004e-06	6.00595e-07	7.33927e-07	3.58989e-08	4.56807e-07
	0.225067	2.16642e-06	2.02548e-07	1.52298e-07	8.40422e-07	1.24382e-06	2.8546e-06	2.47886e-07	1.44877e-06
	0.225449	3.11561e-07	1.59278e-07	1.0921e-07	1.9335e-07	2.18458e-06	2.7777e-06	5.3519e-08	1.67193e-06
	0.22583	4.05869e-06	7.63476e-08	3.07725e-08	1.3886e-06	1.6192e-06	2.19163e-06	1.12716e-07	1.30785e-06
	0.226212	3.39456e-05	6.18735e-08	2.41825e-07	1.14164e-05	7.55763e-07	1.22766e-06	4.11632e-07	7.98352e-07
	0.226593	7.2013e-06	1.21676e-07	6.53584e-08	2.46278e-06	2.41987e-06	7.42881e-07	1.63842e-09	1.0548e-06
	0.226974	7.04205e-06	3.84636e-07	6.91181e-09	2.47787e-06	4.39086e-07	2.57879e-06	3.97486e-07	1.13845e-06
	0.227356	1.57158e-05	8.2443e-07	1.0523e-08	5.51692e-06	4.0891e-07	2.10173e-06	4.83162e-08	8.52985e-07
	0.227737	1.7687e-05	2.38527e-07	1.55274e-09	5.97569e-06	3.26107e-06	6.36466e-07	3.33025e-07	1.41019e-06
	0.228119	1.15214e-05	2.66092e-07	8.00751e-09	3.93183e-06	5.31567e-06	1.67663e-07	9.6509e-08	1.85995e-06
	0.2285	5.17177e-06	9.33355e-08	5.26132e-08	1.77257e-06	6.40503e-06	5.66907e-08	2.53243e-07	2.23832e-06
	0.228882	1.63765e-05	1.49613e-07	8.03562e-08	5.53549e-06	3.79763e-06	2.54212e-07	7.95121e-09	1.35326e-06
	0.229263	1.40323e-05	5.85085e-07	2.64066e-07	4.96048e-06	1.24076e-06	2.55668e-06	3.51354e-07	1.38293e-06
	0.229645	1.36427e-05	3.01004e-07	2.97095e-07	4.74693e-06	3.08243e-06	2.30677e-06	3.02953e-07	1.89738e-06
	0.230026	5.99255e-06	2.49867e-08	2.48611e-09	2.00667e-06	2.16896e-06	1.29197e-07	5.89036e-08	7.85687e-07
	0.230408	3.74943e-06	2.18902e-07	6.76102e-08	1.34531e-06	9.93992e-06	1.05178e-06	1.88431e-07	3.72671e-06
	0.230789	1.52069e-05	3.95821e-07	4.21841e-08	5.21497e-06	4.33982e-05	1.01095e-06	1.93096e-07	1.48674e-05
	0.231171	5.95168e-05	1.30884e-07	1.07397e-07	1.99184e-05	7.00228e-05	1.31503e-06	6.21398e-08	2.38e-05
	0.231552	4.88295e-05	1.22718e-09	1.44316e-07	1.6325e-05	4.5021e-06	1.69389e-06	3.4274e-08	2.07675e-06
	0.231934	7.95594e-06	6.48747e-08	1.63436e-07	2.72808e-06	4.36909e-05	7.09928e-07	1.54181e-08	1.48054e-05
	0.232315	7.37767e-06	9.8224e-09	7.39265e-08	2.48714e-06	7.30331e-05	1.31484e-06	9.11244e-08	2.4813e-05
	0.232697	4.29848e-05	1.80686e-08	5.81702e-09	1.43362e-05	2.43624e-05	6.17139e-07	1.03999e-09	8.32686e-06
	0.233078	5.0262e-05	1.54716e-08	8.96952e-09	1.67621e-05	3.06927e-05	2.11638e-06	2.30026e-08	1.0944e-05
	0.233459	1.56539e-05	2.38478e-07	3.96947e-08	5.31069e-06	6.51797e-05	6.86962e-06	6.76749e-08	2.4039e-05
	0.233841	1.4903e-05	4.19012e-08	1.49252e-08	4.98661e-06	4.67787e-05	3.51371e-06	1.73675e-08	1.67699e-05
	0.234222	3.53435e-05	1.62796e-07	1.16432e-07	1.18742e-05	1.06894e-05	1.28883e-06	5.1954e-08	4.01006e-06
	0.234604	2.32173e-05	1.01841e-07	1.83407e-07	7.83418e-06	2.35501e-05	2.77267e-06	4.44054e-08	8.78906e-06
	0.234985	1.08203e-05	4.73104e-08	8.23564e-08	3.64999e-06	4.88098e-05	1.22437e-06	1.02751e-08	1.66815e-05
	0.235367	2.47245e-06	2.01191e-07	4.22951e-08	9.05312e-07	2.93487e-05	1.56819e-06	1.61031e-08	1.0311e-05
	0.235748	1.92349e-06	4.2849e-07	2.29513e-08	7.91644e-07	5.1894e-06	1.16716e-06	1.82171e-08	2.12493e-06
	0.23613	1.76765e-06	4.20691e-07	8.46302e-08	7.57657e-07	6.7552e-06	4.6326e-06	5.25126e-08	3.81344e-06
	0.236511	8.50887e-06	2.12568e-07	7.51641e-08	2.9322e-06	1.03927e-05	2.0361e-06	3.38956e-08	4.15423e-06
	0.236893	2.83006e-06	6.05015e-08	5.76758e-08	9.82746e-07	6.74764e-06	3.43924e-07	2.74135e-08	2.37299e-06
	0.237274	1.30372e-05	7.93165e-08	1.63444e-07	4.42665e-06	2.03966e-06	1.0902e-07	5.57967e-08	7.34826e-07
	0.237656	1.01268e-05	5.86164e-08	4.29055e-07	3.53816e-06	3.56465e-06	2.12387e-07	4.36079e-08	1.27355e-06
	0.238037	1.08838e-05	2.31873e-07	2.3078e-07	3.78215e-06	5.20519e-06	1.19643e-06	6.35572e-09	2.13599e-06
	0.238419	3.94285e-06	1.15991e-07	3.38461e-09	1.35408e-06	3.22343e-06	1.59733e-06	3.16926e-08	1.61748e-06
	0.2388	5.33105e-06	1.35258e-08	3.4531e-08	1.79304e-06	3.30269e-06	3.52457e-06	1.30271e-07	2.31918e-06
	0.239182	9.68117e-06	2.81095e-07	1.52015e-09	3.32126e-06	1.69667e-06	1.30671e-06	3.47732e-08	1.01272e-06
	0.239563	3.6588e-07	1.96053e-07	5.74976e-08	2.06477e-07	5.20409e-07	2.25491e-07	9.39817e-09	2.51766e-07
	0.239944	3.50495e-06	5.08814e-08	8.17779e-08	1.21254e-06	8.29496e-07	1.30751e-06	7.14286e-09	7.14716e-07
	0.240326	5.25945e-06	4.01967e-08	1.60499e-07	1.82005e-06	4.95206e-07	4.45759e-07	3.57565e-09	3.14847e-07
	0.240707	8.83595e-06	1.18564e-07	1.25249e-07	3.02659e-06	1.07486e-07	1.10489e-07	1.45959e-08	7.75236e-08
	0.241089	9.16991e-06	1.88172e-07	4.76739e-08	3.13525e-06	2.79399e-06	9.61675e-07	1.87127e-08	1.25813e-06
	0.24147	8.31651e-06	1.73428e-07	4.94315e-08	2.84646e-06	4.50874e-06	1.09684e-06	2.05803e-07	1.93713e-06
	0.241852	5.43564e-06	4.04618e-07	8.31069e-08	1.97445e-06	4.22477e-06	1.00318e-06	9.36405e-08	1.77386e-06
	0.242233	1.13736e-06	1.50278e-07	4.50733e-08	4.44237e-07	1.74173e-06	9.67233e-07	1.27763e-07	9.45575e-07
	0.242615	1.71462e-05	1.60549e-07	2.50215e-08	5.77726e-06	1.95235e-06	1.93527e-07	3.55605e-08	7.27146e-07
	0.242996	3.13117e-05	4.11728e-07	2.72522e-08	1.05836e-05	2.27373e-07	4.38456e-07	1.6463e-08	2.27431e-07
	0.243378	1.35656e-05	1.54785e-07	6.83076e-08	4.59623e-06	7.04893e-07	2.17675e-06	4.65572e-08	9.76067e-07
	0.243759	3.35624e-06	1.47986e-07	2.02228e-07	1.23548e-06	1.06687e-06	2.10672e-06	1.13633e-07	1.09574e-06
	0.244141	3.359e-06	8.85725e-08	4.57836e-07	1.3018e-06	8.79783e-07	1.12326e-06	1.82368e-07	7.2847e-07
	0.244522	3.31377e-06	1.12278e-09	3.29572e-07	1.21482e-06	5.20761e-07	5.20218e-06	3.75639e-08	1.92017e-06
	0.244904	7.87604e-07	6.08304e-07	3.31206e-07	5.75705e-07	4.4185e-08	5.75196e-06	3.6986e-08	1.94438e-06
	0.245285	5.66069e-06	5.19324e-07	3.21131e-07	2.16705e-06	9.89235e-08	4.83865e-06	1.28818e-09	1.64629e-06
	0.245667	2.29681e-05	1.93766e-07	2.7153e-07	7.81113e-06	1.88559e-06	1.19451e-06	1.35207e-07	1.07177e-06
	0.246048	2.17228e-05	1.93787e-07	1.31494e-07	7.34936e-06	2.7033e-06	3.7755e-06	7.27686e-09	2.16203e-06
	0.246429	1.62903e-05	3.69479e-08	1.96111e-07	5.50779e-06	1.91747e-07	2.3795e-06	9.62486e-10	8.57403e-07
	0.246811	2.70229e-07	1.00172e-07	4.43235e-07	2.71212e-07	8.83742e-07	7.23053e-06	1.16878e-07	2.74372e-06
	0.247192	3.10433e-06	4.79329e-09	4.12402e-07	1.17384e-06	1.27627e-06	3.51947e-07	1.7597e-07	6.01396e-07
	0.247574	3.71154e-06	2.08622e-07	1.79304e-07	1.36649e-06	3.63522e-07	1.05636e-06	3.26157e-07	5.82013e-07
	0.247955	2.86469e-06	5.65672e-07	4.27458e-08	1.1577e-06	1.37512e-06	3.71207e-06	1.78882e-07	1.75536e-06
	0.248337	5.60394e-07	2.96797e-07	4.1544e-08	2.99578e-07	3.30429e-06	1.29015e-06	6.92807e-08	1.55457e-06
	0.248718	1.57826e-06	2.54673e-07	6.95874e-08	6.34173e-07	1.78398e-06	5.34012e-07	3.78057e-09	7.73924e-07
	0.2491	2.82652e-06	2.2462e-07	9.6646e-08	1.04926e-06	8.16546e-08	1.22484e-07	1.14537e-07	1.06225e-07
	0.249481	5.35374e-06	2.92791e-07	2.41556e-08	1.89023e-06	3.09474e-07	9.94132e-07	6.83609e-08	4.57322e-07
	0.249863	3.38328e-06	8.07499e-07	2.68757e-07	1.48651e-06	1.36939e-07	2.91705e-07	1.05013e-08	1.46382e-07
	0.250244	2.72952e-07	5.17888e-07	1.96266e-07	3.29035e-07	1.01812e-07	2.65579e-08	3.0975e-07	1.4604e-07
	0.250626	1.87664e-06	1.17828e-07	9.58435e-08	6.9677e-07	6.18265e-07	1.39284e-06	4.19137e-07	8.10081e-07
	0.251007	1.51812e-06	9.44977e-08	2.34769e-07	6.15796e-07	2.24505e-07	1.79336e-06	1.29051e-07	7.15639e-07
	0.251389	5.11565e-06	1.09182e-07	4.58676e-07	1.8945e-06	4.32819e-07	4.17735e-06	3.54482e-08	1.54854e-06
	0.25177	4.3256e-06	4.00412e-07	2.12688e-07	1.64623e-06	4.357e-07	4.35229e-06	6.98601e-08	1.61928e-06
	0.252151	1.05782e-05	2.0281e-07	1.42443e-08	3.59842e-06	2.34516e-08	3.45022e-07	5.63353e-08	1.41603e-07
	0.252533	1.83632e-05	1.27133e-07	2.4421e-07	6.24485e-06	2.50485e-07	1.28758e-06	8.05022e-08	5.39522e-07
	0.252914	4.1168e-06	6.38007e-07	3.84528e-07	1.71311e-06	1.07773e-06	2.48225e-06	9.09222e-08	1.21697e-06
	0.253296	1.97221e-06	3.41077e-07	2.67889e-07	8.60392e-07	8.48744e-07	1.6226e-06	9.22093e-08	8.54518e-07
	0.253677	2.28872e-07	9.22925e-08	5.47411e-09	1.0888e-07	4.16432e-09	3.4607e-06	9.17228e-08	1.18553e-06
	0.254059	2.74961e-06	5.44792e-08	5.74219e-09	9.3661e-07	1.5515e-08	3.62206e-06	1.58702e-07	1.26543e-06
	0.25444	6.77106e-06	9.57477e-08	1.40785e-08	2.29363e-06	6.3676e-08	4.71852e-06	8.90162e-08	1.62374e-06
	0.254822	3.20165e-06	5.4599e-07	1.6444e-07	1.30403e-06	4.61857e-07	6.49321e-06	4.17432e-08	2.33227e-06
	0.255203	6.96762e-06	1.3487e-06	2.44275e-07	2.85353e-06	1.99994e-06	2.06175e-05	6.97345e-08	7.56239e-06
	0.255585	1.80513e-06	1.15825e-06	1.28082e-07	1.03049e-06	6.54104e-07	1.39887e-05	5.7956e-08	4.90025e-06
	0.255966	6.45737e-06	3.18288e-08	2.08825e-08	2.17003e-06	3.27096e-07	2.33129e-06	6.03056e-08	9.06231e-07
	0.256348	1.93217e-06	1.43862e-07	7.07994e-08	7.1561e-07	5.2324e-07	5.26731e-06	1.28276e-08	1.93446e-06
	0.256729	1.48077e-06	1.4614e-06	8.43406e-08	1.00884e-06	9.60271e-08	7.21925e-06	1.20011e-08	2.44243e-06
	0.257111	9.56349e-06	1.41429e-06	2.36478e-08	3.66714e-06	1.03025e-07	3.2187e-07	1.75593e-07	2.00163e-07
	0.257492	6.76147e-06	6.80695e-08	3.0993e-08	2.28684e-06	6.1924e-07	3.2241e-06	2.53908e-09	1.28196e-06
	0.257874	1.0486e-06	1.05783e-07	3.40232e-08	3.96135e-07	8.58223e-07	3.52619e-06	5.1849e-08	1.47875e-06
	0.258255	2.39522e-06	3.00692e-07	5.9839e-08	9.18584e-07	4.09044e-07	3.1149e-06	1.27713e-08	1.17891e-06
	0.258636	2.84079e-06	3.05955e-07	1.14959e-08	1.05275e-06	8.7191e-07	5.21193e-07	2.56769e-08	4.72927e-07
	0.259018	3.79938e-06	3.48257e-09	3.50335e-08	1.2793e-06	8.37201e-07	2.69054e-07	6.66839e-08	3.9098e-07
	0.259399	7.68994e-06	1.36315e-07	4.14236e-08	2.62256e-06	6.58259e-07	4.94611e-07	5.1938e-08	4.01603e-07
	0.259781	8.69425e-06	8.18297e-08	5.78689e-08	2.94465e-06	6.28731e-07	2.42253e-06	1.51362e-07	1.06754e-06
	0.260162	4.0536e-06	5.3552e-08	5.58709e-08	1.38767e-06	7.32274e-08	1.24498e-05	1.13924e-07	4.21232e-06
	0.260544	1.17751e-05	1.15214e-07	2.29638e-08	3.97109e-06	1.57679e-07	8.67083e-06	9.6604e-08	2.97504e-06
	0.260925	1.04178e-05	5.26285e-07	3.56368e-09	3.64922e-06	3.98636e-07	8.98507e-07	1.66297e-07	4.87813e-07
	0.261307	3.77623e-07	9.08763e-07	3.66068e-08	4.40998e-07	4.35701e-07	1.29082e-06	2.22071e-07	6.49531e-07
	0.261688	8.40382e-07	7.01759e-07	3.49577e-07	6.30573e-07	2.5088e-07	7.66757e-07	1.38389e-07	3.85342e-07
	0.26207	2.63026e-06	1.90635e-07	3.59749e-07	1.06021e-06	4.12215e-08	3.56882e-06	2.76743e-08	1.21257e-06
	0.262451	4.3714e-06	1.20199e-07	1.67386e-07	1.553e-06	6.10507e-08	6.95089e-06	6.68638e-08	2.3596e-06
	0.262833	1.13591e-06	4.18694e-08	1.62314e-08	3.98004e-07	1.31998e-07	1.29132e-06	6.29791e-09	4.76539e-07
	0.263214	6.21447e-07	1.27249e-08	9.13525e-09	2.14436e-07	1.89069e-07	8.65441e-07	2.90392e-08	3.61183e-07
	0.263596	4.1018e-07	2.06588e-07	8.95787e-08	2.35449e-07	1.09051e-07	8.45328e-07	1.95048e-08	3.24628e-07
	0.263977	1.27593e-06	1.39201e-07	1.25594e-07	5.13575e-07	1.23962e-07	2.00961e-06	1.05546e-07	7.46373e-07
	0.264359	3.97129e-06	1.52883e-07	7.46423e-08	1.39961e-06	3.23564e-07	4.33421e-06	1.03313e-07	1.58703e-06
	0.26474	2.49438e-06	5.11384e-07	1.33331e-07	1.04636e-06	3.66899e-07	6.13894e-06	1.20792e-08	2.17264e-06
	0.265121	6.77247e-06	4.58354e-07	2.27446e-07	2.48609e-06	2.53533e-07	2.18888e-06	1.05415e-07	8.49276e-07
	0.265503	6.07316e-06	2.50724e-07	6.97826e-07	2.34057e-06	1.76354e-07	5.26941e-06	3.04625e-07	1.9168e-06
	0.265884	2.25457e-06	1.31219e-07	6.09644e-07	9.98478e-07	4.39312e-07	7.81773e-06	1.5017e-07	2.8024e-06
	0.266266	6.73242e-06	2.53366e-08	2.18521e-07	2.32543e-06	1.64481e-06	2.42736e-05	2.39594e-07	8.71933e-06
	0.266647	3.66018e-06	1.37371e-07	5.07975e-07	1.43518e-06	1.78253e-06	5.37032e-05	4.15914e-08	1.85091e-05
	0.267029	4.65971e-06	1.54955e-08	3.13612e-07	1.66294e-06	1.94034e-07	2.29049e-05	4.79925e-08	7.71564e-06
	0.26741	2.48152e-07	1.52311e-08	2.75015e-08	9.69615e-08	2.03646e-08	1.00763e-06	3.55754e-08	3.54523e-07
	0.267792	9.07054e-07	2.63297e-08	1.04128e-08	3.14599e-07	5.69829e-08	1.98273e-07	2.07794e-07	1.5435e-07
	0.268173	8.57582e-07	1.29541e-07	1.43854e-07	3.76992e-07	1.18712e-06	2.43075e-06	5.02356e-08	1.2227e-06
	0.268555	1.98018e-06	5.47838e-07	3.7625e-07	9.68089e-07	2.46131e-06	2.38968e-06	1.10446e-07	1.65381e-06
	0.268936	2.85585e-06	4.73279e-07	2.8107e-07	1.2034e-06	5.1164e-07	3.24156e-06	5.22477e-08	1.26848e-06
	0.269318	1.30759e-07	2.76287e-07	4.06352e-08	1.49227e-07	4.72145e-07	4.90192e-06	1.44295e-07	1.83945e-06
	0.269699	8.6414e-08	3.41504e-07	3.5164e-07	2.59853e-07	6.76854e-07	1.22211e-06	1.42531e-08	6.37739e-07
	0.270081	2.16828e-06	3.56856e-07	2.55039e-07	9.26725e-07	4.41038e-07	1.93593e-07	1.12979e-08	2.1531e-07
	0.270462	2.87731e-06	2.76433e-08	1.13582e-08	9.72104e-07	1.05251e-07	1.22315e-06	1.94688e-08	4.4929e-07
	0.270844	4.27565e-07	2.20873e-07	5.14353e-08	2.33291e-07	1.67622e-08	9.81023e-08	2.52462e-08	4.67036e-08
	0.271225	3.91075e-07	5.06435e-07	1.31539e-08	3.03555e-07	5.01097e-08	3.37322e-06	8.99216e-08	1.17108e-06
	0.271606	7.62676e-07	4.13302e-07	1.92899e-09	3.92636e-07	1.04883e-07	9.39198e-07	1.05914e-07	3.83332e-07
	0.271988	6.23275e-07	1.38701e-07	2.91896e-07	3.51291e-07	2.76031e-08	2.69398e-07	1.06216e-07	1.34406e-07
	0.272369	2.53932e-08	8.37822e-08	4.73919e-07	1.94365e-07	8.9441e-08	7.9427e-07	7.94894e-08	3.21067e-07
	0.272751	4.2288e-06	3.18419e-08	2.75837e-07	1.51216e-06	2.32491e-07	8.5466e-06	1.55459e-07	2.97818e-06
	0.273132	5.31085e-06	1.08498e-07	3.48256e-07	1.92253e-06	7.04205e-07	2.55666e-06	8.21056e-09	1.08969e-06
	0.273514	2.60316e-06	2.89868e-08	8.77661e-08	9.06638e-07	5.78278e-07	8.76728e-06	8.35445e-08	3.14303e-06
	0.273895	3.70132e-06	1.04102e-07	2.36883e-08	1.27637e-06	1.77043e-07	9.17526e-06	7.63453e-08	3.14288e-06
	0.274277	1.81819e-06	5.74412e-08	9.45374e-08	6.56723e-07	4.67551e-07	4.42618e-07	8.70704e-09	3.06292e-07
	0.274658	2.63369e-06	2.76495e-07	2.89195e-07	1.06646e-06	4.7844e-07	7.10104e-06	1.44679e-08	2.53132e-06
	0.27504	7.49989e-06	4.44183e-07	3.22422e-07	2.7555e-06	3.8952e-08	1.43231e-05	1.8782e-08	4.79361e-06
	0.275421	1.51791e-06	1.24118e-07	7.91105e-08	5.73713e-07	8.50193e-07	1.08533e-05	4.22362e-07	4.04195e-06
	0.275803	1.50903e-06	2.51099e-07	2.88203e-07	6.82777e-07	3.61094e-07	3.00974e-06	3.51212e-07	1.24068e-06
	0.276184	5.614e-06	6.03723e-08	3.12246e-07	1.99554e-06	5.82887e-07	2.72589e-07	1.20818e-07	3.25431e-07
	0.276566	2.77302e-07	9.82682e-08	2.96187e-07	2.23919e-07	7.78725e-08	2.7555e-06	5.35085e-07	1.12282e-06
	0.276947	1.62602e-06	5.2391e-08	2.93042e-07	6.57151e-07	9.95815e-07	3.75858e-06	6.22099e-07	1.79216e-06
	0.277328	6.74552e-06	1.27304e-07	1.08421e-07	2.32708e-06	4.79066e-07	1.56862e-05	2.10518e-08	5.39544e-06
	0.27771	1.84031e-05	1.37017e-07	3.43477e-08	6.19149e-06	1.87894e-07	1.24448e-05	2.07779e-07	4.28016e-06
	0.278091	7.46554e-06	1.38024e-07	1.17858e-07	2.57381e-06	7.22972e-07	2.57007e-06	1.04323e-07	1.13246e-06
	0.278473	1.85373e-06	4.25564e-08	1.6242e-07	6.86235e-07	8.26257e-08	5.83506e-06	1.45443e-07	2.02104e-06
	0.278854	3.57675e-06	9.35717e-07	7.88217e-09	1.50678e-06	4.58924e-08	1.16398e-05	7.63753e-08	3.92069e-06
	0.279236	1.99345e-06	1.38577e-06	1.98334e-07	1.19252e-06	1.13634e-07	3.09581e-06	5.23101e-08	1.08725e-06
	0.279617	1.17792e-06	4.26905e-07	3.31202e-07	6.45342e-07	1.28997e-09	7.60955e-07	1.87859e-07	3.16701e-07
	0.279999	2.49445e-06	5.33124e-07	1.25161e-07	1.05091e-06	1.68727e-07	6.48231e-06	1.10774e-07	2.25394e-06
	0.28038	5.81629e-06	5.53757e-07	2.21285e-09	2.12409e-06	6.39348e-07	6.98999e-06	1.51724e-07	2.59369e-06
	0.280762	6.81654e-07	1.05885e-06	7.65973e-08	6.057e-07	5.66079e-07	1.89282e-06	3.04046e-07	9.20982e-07
	0.281143	2.90548e-06	1.3036e-07	5.75498e-08	1.03113e-06	5.50314e-07	6.94625e-07	2.74942e-07	5.06627e-07
	0.281525	1.90097e-06	2.69292e-08	1.80275e-08	6.48642e-07	1.0771e-06	8.5198e-06	8.27947e-08	3.22656e-06
	0.281906	4.75135e-06	1.73309e-07	2.31866e-08	1.64928e-06	1.29133e-06	9.13851e-06	1.07974e-08	3.48021e-06
	0.282288	1.3049e-06	3.39125e-07	2.71054e-08	5.57043e-07	9.05437e-07	5.13747e-06	1.42396e-07	2.06177e-06
	0.282669	4.31525e-06	1.69184e-06	1.491e-07	2.05206e-06	1.43639e-07	1.00347e-05	5.4239e-08	3.41086e-06
	0.283051	1.62384e-05	1.92183e-06	2.94205e-07	6.15148e-06	1.54319e-07	1.34977e-05	4.3865e-08	4.56529e-06
	0.283432	7.18212e-06	1.28051e-06	2.70657e-07	2.9111e-06	4.07787e-07	1.75604e-05	6.73438e-09	5.99164e-06
	0.283813	9.1283e-07	9.04748e-07	3.04484e-08	6.16009e-07	1.24181e-07	1.96412e-05	2.10885e-08	6.59549e-06
	0.284195	8.57744e-07	3.64979e-07	1.57699e-08	4.12831e-07	7.00043e-08	3.55055e-06	4.73555e-09	1.20843e-06
	0.284576	2.93772e-08	4.57762e-07	6.1124e-09	1.64417e-07	2.21797e-07	1.88322e-06	4.82528e-08	7.17757e-07
	0.284958	1.46219e-06	6.77565e-07	1.7895e-07	7.72902e-07	8.21137e-08	4.37413e-06	8.94258e-08	1.51522e-06
	0.285339	7.85702e-07	4.49417e-07	3.26593e-07	5.20571e-07	4.54171e-07	1.03951e-06	7.10763e-08	5.21586e-07
	0.285721	3.76858e-06	4.79916e-07	4.29526e-07	1.55934e-06	3.47454e-07	9.12347e-07	1.09203e-07	4.56335e-07
	0.286102	3.67078e-06	8.41356e-07	3.70066e-07	1.6274e-06	4.86829e-07	1.18906e-06	1.12624e-07	5.96171e-07
	0.286484	1.32505e-06	6.24184e-07	1.62287e-07	7.0384e-07	7.99727e-08	1.10937e-07	2.38485e-07	1.43132e-07
	0.286865	7.32068e-06	2.9477e-07	3.19317e-07	2.64492e-06	4.20175e-07	1.74007e-06	5.73907e-07	9.11384e-07
	0.287247	7.69143e-06	1.53699e-08	1.63665e-08	2.57439e-06	6.6313e-07	1.15151e-05	2.87325e-07	4.15519e-06
	0.287628	1.13218e-07	1.46882e-07	2.04196e-07	1.54765e-07	2.55825e-07	2.75787e-05	2.24981e-07	9.35317e-06
	0.28801	1.70218e-06	7.94863e-07	1.27241e-07	8.74761e-07	1.2669e-06	2.15133e-05	1.60358e-07	7.64685e-06
	0.288391	4.39625e-07	6.32568e-07	4.79717e-07	5.17303e-07	6.52878e-07	5.6657e-06	1.54595e-09	2.10671e-06
	0.288773	1.96423e-06	3.78455e-07	4.94771e-07	9.45819e-07	6.10078e-07	7.99908e-07	1.02449e-08	4.7341e-07
	0.289154	6.4779e-06	2.13524e-07	4.61239e-08	2.24585e-06	2.57323e-07	1.71631e-07	1.45717e-07	1.91557e-07
	0.289536	8.6132e-06	2.33505e-07	1.24871e-07	2.99053e-06	6.9317e-07	5.84236e-07	3.65206e-07	5.47537e-07
	0.289917	1.80359e-06	8.79173e-08	9.65255e-08	6.62678e-07	2.93654e-08	2.39328e-06	1.48837e-07	8.57161e-07
	0.290298	2.5658e-06	2.14866e-07	1.36479e-07	9.72382e-07	1.65748e-07	5.00286e-06	5.36944e-08	1.74077e-06
	0.29068	2.57714e-06	3.80013e-07	2.01653e-07	1.05294e-06	5.86359e-07	1.68816e-06	1.82242e-07	8.1892e-07
	0.291061	1.22056e-06	8.98301e-08	1.59688e-07	4.90026e-07	8.05667e-08	3.58254e-06	2.94989e-07	1.31937e-06
	0.291443	2.88498e-06	4.36424e-07	1.62881e-07	1.16143e-06	1.82926e-07	4.85488e-06	6.17665e-08	1.69986e-06
	0.291824	9.15109e-06	4.58762e-07	4.51486e-07	3.35378e-06	7.91951e-08	2.6133e-06	2.00704e-07	9.644e-07
	0.292206	3.30522e-06	4.69713e-09	4.24451e-07	1.24479e-06	2.16449e-07	2.31075e-06	3.66147e-08	8.54605e-07
	0.292587	1.69084e-07	1.81187e-06	4.9959e-07	8.26848e-07	1.06077e-07	2.15664e-06	1.14054e-08	7.58041e-07
	0.292969	3.17892e-08	1.91346e-06	4.77617e-07	8.07622e-07	5.13944e-07	8.46441e-07	3.14945e-08	4.6396e-07
	0.29335	3.45175e-06	2.74426e-07	1.93946e-07	1.30671e-06	2.26108e-07	6.90441e-07	4.6648e-09	3.07071e-07
	0.293732	1.25697e-05	8.61798e-08	6.57237e-08	4.24053e-06	4.4323e-08	1.68831e-06	3.49406e-07	6.94013e-07
	0.294113	9.5956e-06	2.65051e-07	4.1466e-08	3.30071e-06	2.03555e-07	4.15296e-06	6.22544e-07	1.65969e-06
	0.294495	2.55017e-06	1.63453e-07	8.04621e-08	9.31362e-07	2.79146e-09	4.14284e-06	3.21914e-07	1.48918e-06
	0.294876	2.7455e-07	8.48008e-07	1.16385e-07	4.12981e-07	4.0608e-07	6.14241e-06	7.00628e-08	2.20618e-06
	0.295258	2.1961e-09	1.47581e-07	2.94223e-07	1.48e-07	3.14368e-07	7.78697e-06	4.03244e-07	2.83486e-06
	0.295639	3.53422e-07	1.85064e-06	1.07714e-07	7.70592e-07	1.2082e-07	7.36411e-06	4.38991e-07	2.64131e-06
	0.296021	7.04831e-07	3.39099e-06	3.12205e-08	1.37568e-06	7.15559e-08	5.4241e-07	2.84513e-07	2.99493e-07
	0.296402	3.23751e-06	1.02063e-06	6.71353e-08	1.44176e-06	1.86175e-07	1.35126e-06	3.53754e-07	6.30396e-07
	0.296783	1.00196e-06	2.87628e-07	2.17859e-07	5.02482e-07	1.03712e-07	3.45837e-06	1.85771e-07	1.24928e-06
	0.297165	3.7243e-06	6.37749e-07	2.31012e-07	1.53102e-06	1.11142e-07	3.90246e-06	4.39242e-07	1.48428e-06
	0.297546	1.05059e-06	9.6073e-07	7.54248e-08	6.95582e-07	4.47354e-07	7.71753e-06	2.52861e-07	2.80592e-06
	0.297928	1.19423e-06	9.7109e-07	6.80649e-08	7.44462e-07	1.19657e-06	1.20901e-05	3.26152e-08	4.43976e-06
	0.298309	2.23243e-06	1.25851e-06	5.15108e-08	1.18082e-06	2.1178e-07	3.69783e-06	1.39802e-07	1.3498e-06
	0.298691	9.75093e-06	2.01896e-06	1.37394e-07	3.96909e-06	2.15763e-07	6.10787e-06	1.7719e-07	2.16694e-06
	0.299072	8.07514e-06	9.69645e-07	6.96473e-07	3.24709e-06	3.74121e-07	2.84475e-06	1.39316e-07	1.1194e-06
	0.299454	2.39164e-06	1.20959e-07	7.25712e-07	1.07944e-06	4.60272e-08	1.65774e-07	5.89195e-08	9.02402e-08
	0.299835	6.44457e-07	1.05098e-07	2.62199e-07	3.37251e-07	2.63815e-07	1.06003e-06	7.59531e-08	4.66599e-07
	0.300217	1.02348e-06	1.34165e-07	8.89893e-08	4.15545e-07	1.66014e-07	3.34911e-06	1.17328e-08	1.17562e-06
	0.300598	3.98037e-06	2.12612e-08	1.28513e-07	1.37671e-06	1.49422e-07	8.78002e-06	3.09458e-07	3.07963e-06
	0.30098	6.37091e-06	1.34679e-07	8.76052e-08	2.19773e-06	9.49359e-08	2.12126e-06	4.38529e-07	8.84908e-07
	0.301361	1.97346e-06	9.4011e-08	5.14515e-07	8.60662e-07	1.70092e-07	2.03758e-06	2.4013e-08	7.43895e-07
	0.301743	3.74106e-06	6.49907e-07	1.00608e-06	1.79902e-06	8.80684e-07	2.30412e-06	3.19886e-07	1.16823e-06
	0.302124	8.27006e-06	6.6098e-07	9.48618e-07	3.29322e-06	1.63057e-06	1.43881e-06	3.81557e-07	1.15031e-06
	0.302505	8.97474e-07	1.02389e-06	5.62086e-07	8.27817e-07	3.75908e-07	2.09195e-06	1.6006e-07	8.75973e-07
	0.302887	5.28733e-06	1.12182e-06	2.05065e-07	2.20474e-06	7.41087e-08	9.13211e-07	5.29442e-08	3.46755e-07
	0.303268	1.86281e-06	1.26386e-07	7.3806e-08	6.87667e-07	1.21366e-07	4.50625e-06	3.99531e-08	1.55586e-06
	0.30365	3.23319e-06	4.96818e-08	7.90788e-08	1.12065e-06	6.13173e-08	3.31289e-06	1.35999e-07	1.17007e-06
	0.304031	5.98149e-07	4.24974e-07	8.76832e-08	3.70269e-07	3.09905e-07	2.56714e-06	2.06487e-07	1.02784e-06
	0.304413	1.72915e-06	1.56692e-06	6.58604e-10	1.09891e-06	9.12464e-07	5.29676e-06	4.56729e-07	2.22198e-06
	0.304794	1.77966e-06	2.38177e-06	1.38844e-08	1.39177e-06	3.11904e-07	1.41771e-05	1.85562e-07	4.89152e-06
	0.305176	7.50184e-06	6.29007e-07	4.28749e-09	2.71171e-06	6.87657e-08	8.47283e-06	7.11437e-08	2.87091e-06
	0.305557	3.25392e-07	8.40673e-08	2.18458e-07	2.09306e-07	7.79037e-07	8.48554e-06	1.86661e-07	3.15041e-06
	0.305939	1.5812e-06	9.54276e-08	1.09939e-07	5.95522e-07	2.38303e-07	1.13567e-05	2.71705e-07	3.95557e-06
	0.30632	4.89623e-06	5.36178e-08	5.48913e-08	1.66825e-06	5.08753e-07	9.34791e-06	1.30214e-07	3.32896e-06
	0.306702	3.96377e-06	3.8444e-08	2.16078e-07	1.4061e-06	6.8205e-07	5.35692e-06	3.943e-08	2.02613e-06
	0.307083	3.70518e-07	2.75926e-07	4.77912e-07	3.74785e-07	1.75997e-07	1.65013e-06	1.41096e-07	6.55741e-07
	0.307465	8.85548e-07	4.41241e-07	8.60804e-07	7.29198e-07	1.44606e-07	1.0362e-06	2.61652e-07	4.80819e-07
	0.307846	1.20429e-06	1.25689e-06	1.08813e-06	1.1831e-06	4.08379e-08	5.64407e-06	1.34548e-07	1.93982e-06
	0.308228	3.03218e-06	9.39499e-07	4.81211e-07	1.4843e-06	2.9277e-08	1.45081e-06	8.40412e-09	4.96164e-07
	0.308609	9.26824e-06	1.21835e-06	2.31728e-08	3.50325e-06	3.36937e-07	1.88112e-06	5.63023e-08	7.5812e-07
	0.30899	2.99467e-07	7.37206e-07	5.04232e-07	5.13635e-07	1.37964e-06	5.44649e-06	1.17643e-08	2.2793e-06
	0.309372	9.89e-06	1.34747e-06	3.2949e-07	3.85565e-06	1.60414e-06	2.16554e-06	2.93527e-08	1.26634e-06
	0.309753	1.79633e-05	1.71929e-06	1.57924e-07	6.6135e-06	8.31772e-07	1.42447e-06	6.00663e-08	7.72103e-07
	0.310135	5.96845e-06	2.23034e-06	6.86501e-08	2.75581e-06	1.09046e-07	4.06197e-07	1.48099e-07	2.21114e-07
	0.310516	1.09814e-05	1.50621e-06	3.01782e-08	4.1726e-06	5.41592e-08	1.99537e-06	2.12545e-07	7.54025e-07
	0.310898	5.94726e-06	1.68689e-07	4.63324e-08	2.05409e-06	1.28731e-07	1.51645e-06	6.75629e-08	5.70915e-07
	0.311279	4.80097e-06	1.02763e-06	3.06934e-08	1.9531e-06	1.58597e-07	1.16797e-05	7.6468e-08	3.97159e-06
	0.311661	1.11478e-06	2.96308e-06	5.80264e-07	1.55271e-06	2.93307e-07	1.12927e-05	1.01472e-06	4.20024e-06
	0.312042	4.22291e-06	2.29081e-06	3.92775e-07	2.30216e-06	1.88697e-07	1.67341e-05	2.84092e-07	5.73563e-06
	0.312424	3.68306e-06	1.9579e-06	1.3285e-07	1.9246e-06	1.65075e-07	1.22009e-05	5.61198e-08	4.1407e-06
	0.312805	1.05485e-06	7.74279e-07	1.35671e-08	6.14232e-07	3.98958e-07	5.18547e-06	6.99904e-08	1.88481e-06
	0.313187	6.63853e-07	8.83245e-08	4.47867e-07	4.00015e-07	3.51046e-07	6.78879e-06	1.81276e-07	2.44037e-06
	0.313568	2.95281e-07	1.16591e-07	3.06075e-08	1.47493e-07	1.70435e-07	1.29453e-05	3.95087e-07	4.50361e-06
	0.31395	2.61419e-06	1.08451e-07	3.19875e-07	1.01417e-06	1.63951e-07	6.60165e-06	7.99263e-07	2.52162e-06
	0.314331	2.57298e-06	2.83925e-07	3.67816e-07	1.07491e-06	4.87172e-07	1.43533e-06	1.69579e-07	6.9736e-07
	0.314713	3.04309e-06	3.17584e-08	4.6538e-08	1.04046e-06	3.35895e-08	8.71611e-07	5.87357e-08	3.21312e-07
	0.315094	3.29727e-07	1.02571e-07	4.82372e-08	1.60178e-07	6.2527e-07	2.19483e-07	2.23206e-07	3.55986e-07
	0.315475	2.08251e-06	1.50856e-09	3.85521e-07	8.2318e-07	6.14069e-07	2.2302e-06	2.33281e-07	1.02585e-06
	0.315857	1.80995e-06	8.83722e-08	3.08471e-07	7.35598e-07	3.48416e-07	6.81049e-06	1.13611e-07	2.42417e-06
	0.316238	1.1938e-06	4.31718e-07	2.33307e-07	6.19608e-07	7.61708e-07	7.39646e-06	5.47066e-08	2.73762e-06
	0.31662	8.04888e-06	2.37636e-07	4.68855e-07	2.91846e-06	1.86236e-07	1.85163e-06	8.01584e-08	7.06008e-07
	0.317001	2.58845e-06	5.78353e-07	8.92007e-07	1.35294e-06	6.70089e-08	1.14411e-06	1.51423e-07	4.54181e-07
	0.317383	8.50067e-06	8.83267e-07	1.24403e-06	3.54266e-06	9.62019e-08	2.41928e-06	4.23984e-07	9.79822e-07
	0.317764	1.89252e-06	8.51153e-07	5.59625e-07	1.1011e-06	4.78922e-07	1.15298e-06	2.57311e-07	6.29738e-07
	0.318146	7.5521e-07	8.48412e-07	1.52964e-07	5.85529e-07	2.02602e-07	7.43007e-07	4.24419e-08	3.2935e-07
	0.318527	1.07425e-05	1.21135e-07	1.34734e-08	3.6257e-06	3.11021e-08	1.5178e-05	2.40104e-07	5.14974e-06
	0.318909	2.9898e-06	7.80488e-07	5.34554e-07	1.43495e-06	1.41212e-07	1.46888e-05	1.56563e-07	4.99553e-06
	0.31929	1.10833e-05	1.0801e-06	1.07507e-06	4.41282e-06	4.30685e-07	8.3042e-07	2.29008e-07	4.96704e-07
	0.319672	8.17377e-06	1.47004e-07	6.55768e-07	2.99218e-06	2.81811e-07	8.51147e-07	1.03612e-07	4.1219e-07
	0.320053	3.28744e-06	1.29525e-06	1.32719e-07	1.5718e-06	3.07962e-07	4.45242e-06	2.48089e-07	1.66949e-06
	0.320435	3.49679e-06	2.55944e-06	5.27033e-07	2.19442e-06	2.44521e-07	3.06578e-06	1.71669e-07	1.16066e-06
	0.320816	6.77433e-07	4.33394e-07	1.33914e-06	8.16656e-07	2.75743e-07	1.36164e-06	9.88997e-08	5.78761e-07
	0.321198	7.78225e-06	2.39581e-07	3.91379e-07	2.8044e-06	1.58233e-06	2.22341e-06	9.2289e-08	1.29934e-06
	0.321579	8.4286e-06	8.1748e-07	1.96683e-07	3.14759e-06	4.25756e-07	2.1835e-06	7.51041e-08	8.94787e-07
	0.32196	6.31417e-06	9.85304e-07	3.64526e-07	2.55467e-06	2.05269e-07	2.00998e-06	8.05917e-08	7.6528e-07
	0.322342	5.89993e-06	1.18424e-06	1.53517e-07	2.41256e-06	1.7741e-08	1.03413e-05	5.61304e-08	3.47172e-06
	0.322723	2.37143e-06	2.83472e-06	4.48091e-07	1.88475e-06	8.72871e-08	2.15561e-05	1.0882e-07	7.25074e-06
	0.323105	2.76862e-06	2.19015e-06	1.25994e-06	2.0729e-06	1.17757e-08	7.52194e-06	1.24123e-08	2.51538e-06
	0.323486	6.35692e-07	5.70189e-07	1.0924e-06	7.66094e-07	4.75795e-07	3.55685e-06	1.06982e-07	1.37988e-06
	0.323868	3.73495e-06	1.42378e-06	3.93441e-07	1.85072e-06	1.88403e-07	7.67608e-08	1.24225e-07	1.29796e-07
	0.324249	1.80392e-06	5.81324e-07	7.35627e-07	1.04029e-06	7.43869e-08	3.9872e-06	3.14665e-07	1.45875e-06
	0.324631	9.14876e-07	7.76772e-08	7.65827e-07	5.86127e-07	5.12033e-07	3.44143e-06	5.41489e-07	1.49832e-06
	0.325012	1.07398e-06	1.04333e-06	1.00806e-07	7.39372e-07	5.78499e-07	6.88056e-06	4.66105e-07	2.64172e-06
	0.325394	2.8926e-07	3.82075e-06	3.07425e-07	1.47248e-06	2.22275e-07	1.22948e-05	4.21245e-07	4.31277e-06
	0.325775	9.90035e-07	3.57292e-06	3.33601e-07	1.63219e-06	2.11207e-07	1.85183e-06	2.1496e-07	7.59332e-07
	0.326157	6.36099e-08	3.05144e-07	4.49576e-07	2.72777e-07	4.76143e-07	2.11691e-07	4.37501e-08	2.43861e-07
	0.326538	4.53247e-07	1.78836e-07	8.63092e-07	4.98392e-07	3.30692e-07	6.68678e-07	2.22598e-07	4.07323e-07
	0.32692	5.38e-07	5.43641e-07	7.85669e-07	6.22437e-07	7.88794e-07	2.40873e-06	9.4424e-08	1.09732e-06
	0.327301	4.2339e-07	9.62476e-08	3.2974e-07	2.83126e-07	3.20952e-07	2.94183e-06	6.1232e-08	1.108e-06
	0.327682	2.3751e-06	3.19277e-07	5.77782e-07	1.09072e-06	5.61192e-07	3.23438e-06	3.9995e-07	1.39851e-06
	0.328064	4.84607e-07	1.39011e-06	1.4987e-06	1.12447e-06	4.48657e-07	2.07878e-06	1.20494e-07	8.82644e-07
	0.328445	6.52557e-06	2.2502e-06	1.82822e-06	3.53466e-06	1.21245e-06	3.65172e-07	1.19342e-08	5.29852e-07
	0.328827	3.26931e-06	3.14106e-06	2.02315e-07	2.20423e-06	1.90872e-07	2.2657e-08	1.15629e-08	7.50306e-08
	0.329208	7.00139e-06	1.99598e-06	1.85962e-07	3.06111e-06	2.27725e-08	1.75917e-06	7.9144e-07	8.57794e-07
	0.32959	9.1059e-06	1.06326e-06	2.63921e-07	3.47769e-06	2.55475e-07	3.85496e-06	1.64733e-06	1.91926e-06
	0.329971	1.66093e-06	4.09235e-07	9.66314e-07	1.01216e-06	8.081e-07	8.67764e-06	7.60856e-07	3.41553e-06
	0.330353	8.91725e-07	1.07517e-07	2.82499e-07	4.27247e-07	6.81047e-07	3.4803e-06	5.21582e-07	1.56098e-06
	0.330734	1.12001e-05	1.47823e-06	1.84513e-07	4.28761e-06	3.35353e-07	2.89239e-06	1.43249e-07	1.12366e-06
	0.331116	3.26183e-06	2.17493e-06	5.16939e-07	1.98457e-06	4.03673e-07	4.70981e-07	6.68476e-07	5.14377e-07
	0.331497	3.40096e-06	9.06671e-07	5.12419e-07	1.60668e-06	4.74065e-07	3.2358e-06	4.06548e-08	1.25017e-06
	0.331879	4.40276e-06	3.62057e-08	3.23314e-07	1.58743e-06	1.216e-06	1.69735e-06	2.52288e-07	1.05521e-06
	0.33226	1.81338e-06	6.38246e-08	1.29483e-08	6.30051e-07	9.16155e-07	1.35427e-06	3.34346e-07	8.68257e-07
	0.332642	9.48856e-06	3.49601e-07	2.00779e-07	3.34631e-06	1.05988e-08	1.76488e-06	5.74433e-07	7.83304e-07
	0.333023	3.20914e-06	1.6614e-06	2.02957e-08	1.63028e-06	2.42299e-07	1.64549e-05	8.65585e-08	5.59459e-06
	0.333405	1.29236e-06	4.15011e-07	3.37588e-07	6.81653e-07	4.78276e-07	4.45001e-05	7.38661e-08	1.50174e-05
	0.333786	2.06304e-06	2.62824e-07	6.03104e-07	9.76323e-07	8.34542e-07	1.15976e-05	3.30806e-07	4.25432e-06
	0.334167	1.76992e-07	8.05811e-09	6.18539e-07	2.67863e-07	5.08928e-08	3.47937e-08	3.58244e-07	1.47977e-07
	0.334549	1.26252e-07	5.82367e-07	1.32698e-07	2.80439e-07	5.79511e-07	7.61223e-06	5.52226e-07	2.91466e-06
	0.33493	4.90858e-07	1.53703e-06	6.14143e-07	8.80677e-07	1.98094e-07	1.52552e-05	1.39899e-07	5.19773e-06
	0.335312	2.32387e-06	1.95391e-06	1.48768e-06	1.92182e-06	1.5805e-07	3.5165e-06	1.39103e-07	1.27122e-06
	0.335693	2.26141e-06	1.02762e-07	9.27935e-07	1.09737e-06	3.91254e-07	8.36577e-06	2.14186e-07	2.9904e-06
	0.336075	1.8842e-06	3.1104e-07	1.00196e-06	1.06573e-06	1.56767e-07	1.69944e-05	1.07128e-06	6.07415e-06
	0.336456	7.39412e-06	7.26356e-06	6.85675e-07	5.11445e-06	6.27001e-07	7.57185e-06	1.69961e-07	2.7896e-06
	0.336838	3.26744e-06	8.51266e-06	4.08745e-07	4.06295e-06	2.03818e-07	1.05159e-05	1.29918e-07	3.61655e-06
	0.337219	1.3456e-06	3.50768e-06	2.13704e-07	1.68899e-06	4.61374e-07	6.42316e-06	2.9319e-08	2.30462e-06
	0.337601	7.00079e-06	4.77252e-06	1.71852e-08	3.93017e-06	2.65624e-07	1.07375e-05	3.04433e-07	3.76919e-06
	0.337982	5.24338e-06	3.1426e-06	7.40283e-08	2.82e-06	3.30725e-08	1.70347e-05	2.25331e-07	5.76437e-06
	0.338364	7.41383e-06	2.66922e-07	6.54963e-07	2.77857e-06	4.15428e-07	3.79e-05	2.0345e-07	1.28396e-05
	0.338745	2.15782e-06	2.93641e-06	2.05274e-06	2.38232e-06	9.45424e-07	7.53737e-06	8.07634e-08	2.85452e-06
	0.339127	1.95546e-07	6.22037e-06	1.91071e-06	2.77554e-06	4.68666e-07	3.95871e-05	6.30277e-08	1.33729e-05
	0.339508	1.1456e-05	7.03159e-06	8.6767e-07	6.45175e-06	4.21897e-07	4.09039e-05	4.32388e-08	1.37897e-05
	0.33989	7.35486e-07	1.00215e-06	9.02201e-08	6.09285e-07	1.01476e-07	5.73513e-05	1.236e-08	1.9155e-05
	0.340271	1.10522e-05	1.05059e-06	8.47074e-08	4.0625e-06	9.78919e-08	0.000112488	2.1946e-07	3.76018e-05
	0.340652	3.51556e-06	1.17177e-07	1.41727e-06	1.68334e-06	1.71262e-07	0.000209581	3.80147e-07	7.00441e-05
	0.341034	4.32623e-06	1.50297e-06	3.27375e-06	3.03432e-06	4.0739e-07	0.00015861	8.34534e-08	5.30336e-05
	0.341415	4.32363e-06	5.83308e-06	1.19261e-06	3.78311e-06	2.18119e-08	6.8841e-05	1.10902e-07	2.29912e-05
	0.341797	5.20613e-06	8.22899e-06	2.85351e-07	4.57349e-06	9.69962e-08	1.1457e-05	6.4012e-08	3.87267e-06
	0.342178	2.56383e-07	3.88017e-06	5.68427e-07	1.56833e-06	6.85983e-08	1.79038e-05	2.833e-07	6.08523e-06
	0.34256	2.65696e-06	7.57459e-07	5.52785e-07	1.3224e-06	1.16617e-06	2.93959e-05	4.33796e-07	1.0332e-05
	0.342941	1.37431e-05	3.21772e-07	1.15362e-08	4.69214e-06	1.75395e-06	5.60416e-06	7.32077e-08	2.47711e-06
	0.343323	7.84444e-06	3.80087e-08	3.23774e-07	2.73541e-06	1.05187e-07	6.19784e-05	1.16413e-07	2.07333e-05
	0.343704	9.12752e-07	3.39735e-07	6.03901e-07	6.18796e-07	6.82198e-07	7.36693e-05	2.87234e-07	2.48796e-05
	0.344086	1.10093e-06	5.81575e-07	1.19795e-06	9.60152e-07	3.39406e-07	9.14514e-05	2.03228e-08	3.06037e-05
	0.344467	6.59813e-06	1.54926e-06	6.02465e-07	2.91662e-06	4.21213e-07	0.000103305	5.36788e-07	3.47543e-05
	0.344849	1.87475e-05	9.14474e-07	3.90538e-08	6.56701e-06	2.5017e-06	7.20772e-05	4.33408e-07	2.50041e-05
	0.34523	1.05642e-05	2.66774e-07	2.02481e-07	3.67782e-06	2.17081e-06	9.07626e-05	4.00916e-07	3.11114e-05
	0.345612	1.9497e-06	4.68153e-06	7.20085e-07	2.45044e-06	8.38873e-07	0.000172196	7.72404e-07	5.79358e-05
	0.345993	2.92892e-06	5.24906e-06	4.92953e-07	2.89031e-06	1.56829e-06	8.43077e-05	2.22198e-09	2.86261e-05
	0.346375	5.68518e-06	4.99272e-06	9.27964e-08	3.59023e-06	1.58981e-06	0.000105961	1.86222e-06	3.6471e-05
	0.346756	1.92404e-05	4.75857e-06	2.42116e-07	8.08036e-06	5.48276e-07	0.000152936	1.21296e-06	5.15657e-05
	0.347137	1.90444e-06	1.87273e-06	6.84595e-08	1.28188e-06	5.60645e-07	0.000240499	3.59677e-07	8.04731e-05
	0.347519	1.98599e-06	9.28325e-10	2.5018e-08	6.70645e-07	3.79092e-07	0.0002845	1.26673e-06	9.53819e-05
	0.3479	1.36413e-06	1.48751e-07	2.5344e-07	5.88774e-07	1.73805e-08	0.000336674	3.87282e-07	0.00011236
	0.348282	5.4276e-06	5.89634e-06	6.3139e-07	3.98511e-06	2.6412e-07	0.000436881	2.41201e-07	0.000145795
	0.348663	4.70352e-06	6.00467e-06	5.81451e-07	3.76321e-06	4.05787e-07	0.0005719	8.57139e-08	0.000190797
	0.349045	1.92515e-08	5.47155e-07	1.59501e-06	7.20472e-07	4.79505e-07	0.000499634	5.34932e-07	0.000166883
	0.349426	8.23338e-07	4.21089e-07	2.86361e-06	1.36935e-06	2.49192e-06	0.000316456	1.33083e-07	0.00010636
	0.349808	4.92119e-06	9.15335e-07	2.50861e-06	2.78171e-06	1.88881e-06	0.000216036	2.84187e-07	7.27363e-05
	0.350189	7.07873e-06	3.47726e-07	1.20073e-06	2.87573e-06	6.42474e-07	0.000168256	8.25405e-07	5.65746e-05
	0.350571	4.861e-06	1.42356e-06	2.09238e-07	2.1646e-06	3.10591e-06	0.000319067	4.55215e-08	0.000107406
	0.350952	5.75704e-06	2.93587e-06	1.19068e-07	2.93733e-06	2.29392e-06	0.000475571	4.98398e-07	0.000159454
	0.351334	3.56995e-06	8.87319e-07	1.68625e-07	1.54196e-06	1.14759e-06	0.000553634	7.89992e-08	0.000184954
	0.351715	1.64315e-05	2.82248e-06	2.92604e-07	6.51553e-06	8.76905e-07	0.000422679	1.85065e-08	0.000141191
	0.352097	1.0665e-05	5.78212e-06	3.95184e-07	5.6141e-06	4.2343e-09	0.000240182	1.49528e-07	8.01119e-05
	0.352478	9.17965e-06	4.96865e-06	1.47103e-08	4.721e-06	5.9281e-07	5.91435e-05	2.62719e-07	1.99997e-05
	0.352859	1.0374e-05	2.27423e-06	1.20034e-07	4.25609e-06	7.27669e-07	1.64269e-05	4.31374e-07	5.86198e-06
	0.353241	1.866e-05	5.03622e-06	1.91737e-07	7.96265e-06	2.38098e-06	0.000157073	1.4883e-07	5.32009e-05
	0.353622	3.68938e-06	8.3807e-06	5.00111e-07	4.19006e-06	2.18974e-06	0.000322306	4.20065e-07	0.000108305
	0.354004	1.88673e-06	5.77886e-06	4.84195e-07	2.7166e-06	1.57606e-07	0.000538423	5.68568e-07	0.000179716
	0.354385	2.27558e-06	4.87377e-09	3.82391e-07	8.87615e-07	1.36856e-06	0.00114418	1.6631e-07	0.000381905
	0.354767	6.6234e-06	2.89914e-06	6.38623e-07	3.38705e-06	3.91297e-07	0.00193316	6.70896e-07	0.000644741
	0.355148	6.55888e-06	1.4315e-06	4.30489e-07	2.80696e-06	6.17953e-08	0.00212178	1.87834e-08	0.000707287
	0.35553	1.34056e-06	9.84603e-07	5.96525e-07	9.73896e-07	4.21115e-07	0.0018	3.64638e-08	0.000600153
	0.355911	7.21174e-07	1.72291e-06	5.18462e-08	8.31977e-07	3.36678e-07	0.00122807	1.75423e-07	0.000409527
	0.356293	2.95779e-06	5.06946e-06	1.4391e-06	3.15545e-06	6.38522e-07	0.000703443	2.60251e-07	0.000234781
	0.356674	4.3556e-05	6.15533e-06	1.70737e-06	1.71396e-05	1.67495e-07	0.000307269	4.80041e-07	0.000102639
	0.357056	3.04032e-05	9.64627e-07	8.9767e-07	1.07552e-05	7.49338e-07	8.69234e-05	5.15955e-07	2.93962e-05
	0.357437	9.42498e-07	1.24945e-06	4.03949e-07	8.65299e-07	1.46745e-06	0.000102205	1.27202e-08	3.45617e-05
	0.357819	4.93943e-06	3.33711e-06	1.38804e-07	2.80511e-06	6.2135e-07	0.000297668	2.12256e-07	9.95005e-05
	0.3582	8.67449e-06	4.81248e-06	9.03136e-08	4.52576e-06	2.19829e-07	0.000688852	5.56507e-08	0.000229709
	0.358582	1.17646e-05	8.20393e-06	4.66715e-08	6.67173e-06	5.10227e-07	0.00074923	3.41405e-07	0.000250027
	0.358963	9.64381e-06	3.33971e-06	6.44616e-07	4.54271e-06	1.4037e-07	0.000597332	1.06037e-07	0.000199193
	0.359344	3.9917e-06	6.50731e-07	1.53196e-06	2.05813e-06	7.67254e-08	0.000535845	1.4074e-06	0.00017911
	0.359726	9.84388e-06	3.82298e-07	1.33587e-06	3.85402e-06	6.73259e-08	0.000438458	1.01184e-06	0.000146512
	0.360107	6.34843e-06	6.08367e-07	7.60889e-07	2.57256e-06	3.93219e-08	0.000373987	2.64792e-07	0.000124764
	0.360489	1.02969e-06	1.94521e-06	8.62196e-07	1.27903e-06	3.83746e-07	0.000376494	4.75206e-07	0.000125784
	0.36087	2.05419e-06	1.33163e-06	1.10909e-06	1.4983e-06	9.82341e-07	0.000262669	3.47187e-07	8.79995e-05
	0.361252	8.5091e-07	8.87732e-07	5.94061e-07	7.77568e-07	1.77657e-08	0.000200489	7.92609e-08	6.6862e-05
	0.361633	5.47831e-06	2.10223e-06	3.48115e-07	2.64289e-06	3.92405e-07	0.000186917	3.45897e-08	6.2448e-05
	0.362015	8.01918e-06	5.54728e-06	8.09067e-07	4.79184e-06	5.877e-08	6.20884e-05	1.98244e-07	2.07818e-05
	0.362396	5.42013e-06	3.3147e-06	8.08633e-07	3.18115e-06	7.22031e-09	8.08165e-05	9.81816e-08	2.6974e-05
	0.362778	5.91616e-07	2.59927e-06	1.8351e-06	1.67533e-06	8.24004e-08	0.000172304	3.97769e-07	5.75947e-05
	0.363159	1.08179e-05	1.10449e-06	2.20566e-07	4.04765e-06	6.65044e-07	0.000147	6.65112e-08	4.92439e-05
	0.363541	1.79351e-05	5.42392e-06	4.69307e-09	7.7879e-06	1.81287e-06	7.29833e-05	6.1142e-07	2.51359e-05
	0.363922	1.99896e-05	1.19966e-05	1.05361e-06	1.10133e-05	4.41167e-07	0.000226307	9.06176e-07	7.58848e-05
	0.364304	2.19399e-05	1.44235e-05	6.48552e-07	1.23373e-05	8.72708e-07	0.000260701	4.66562e-08	8.72068e-05
	0.364685	1.03089e-05	9.95512e-06	3.33857e-07	6.86596e-06	5.63253e-08	0.000123447	3.41005e-07	4.12814e-05
	0.365067	8.06898e-06	7.73311e-08	5.28963e-07	2.89176e-06	9.99971e-07	8.35891e-05	2.46414e-07	2.82785e-05
	0.365448	9.54673e-06	2.53184e-06	3.32904e-07	4.13716e-06	9.91872e-07	0.000124335	3.69517e-07	4.18988e-05
	0.365829	1.87365e-05	5.08001e-06	3.02913e-07	8.03981e-06	1.95697e-07	0.000119096	5.99597e-07	3.99638e-05
	0.366211	1.32984e-05	5.86809e-06	2.00205e-07	6.45556e-06	1.88971e-06	7.24049e-05	4.51474e-07	2.49154e-05
	0.366592	9.68041e-06	9.89622e-06	8.80846e-07	6.81916e-06	1.74626e-06	9.53421e-05	3.6355e-07	3.2484e-05
	0.366974	7.57566e-06	3.85989e-06	1.85745e-07	3.87377e-06	9.44725e-07	0.000141941	2.17827e-07	4.77012e-05
	0.367355	1.64871e-06	1.37424e-06	1.45431e-07	1.05613e-06	1.44136e-07	0.000203263	1.24015e-06	6.82158e-05
	0.367737	4.98298e-06	2.97503e-06	4.30505e-07	2.79617e-06	2.51e-07	0.000286441	1.63359e-07	9.56185e-05
	0.368118	7.92518e-06	6.61067e-06	1.25111e-08	4.84945e-06	5.85489e-07	0.000188048	1.21399e-06	6.32825e-05
	0.3685	9.78127e-07	1.47774e-05	1.37925e-07	5.29782e-06	3.66174e-10	7.97615e-05	6.02589e-08	2.66074e-05
	0.368881	1.64254e-05	2.51204e-05	9.63239e-08	1.38807e-05	6.69096e-08	0.000152279	8.94654e-07	5.10802e-05
	0.369263	3.47043e-05	4.45702e-06	3.80672e-07	1.31807e-05	8.56169e-07	0.000217835	1.68676e-06	7.34593e-05
	0.369644	2.40231e-05	2.1863e-06	3.44044e-07	8.85115e-06	1.35905e-06	0.000195841	2.54947e-06	6.65832e-05
	0.370026	1.96337e-05	2.05126e-06	1.46127e-07	7.27703e-06	4.02937e-07	9.5556e-05	6.11198e-07	3.219e-05
	0.370407	7.41571e-06	3.9092e-07	1.18532e-06	2.99732e-06	5.00095e-08	0.000182151	3.1635e-07	6.08391e-05
	0.370789	1.06429e-05	3.06744e-07	1.14941e-06	4.03302e-06	1.12757e-07	0.00012689	2.19242e-06	4.30651e-05
	0.37117	5.85528e-06	2.47866e-06	1.44943e-06	3.26112e-06	3.65065e-07	4.85892e-05	4.08551e-06	1.76799e-05
	0.371552	4.30269e-06	1.35832e-06	3.22661e-07	1.99456e-06	6.21399e-07	0.000155943	9.4569e-07	5.25034e-05
	0.371933	5.83311e-06	3.85699e-07	2.07392e-06	2.76424e-06	1.15833e-06	0.000114283	2.48039e-07	3.85631e-05
	0.372314	6.80862e-06	8.89513e-06	6.74705e-06	7.4836e-06	7.67374e-07	6.68363e-05	2.50366e-07	2.2618e-05
	0.372696	3.47514e-06	8.05216e-06	5.11836e-06	5.54855e-06	6.42287e-07	3.1916e-05	1.51987e-08	1.08578e-05
	0.373077	6.47222e-06	4.5684e-06	4.61322e-06	5.21795e-06	1.40162e-06	6.6589e-05	6.44903e-07	2.28785e-05
	0.373459	7.70911e-06	6.49851e-06	9.94023e-07	5.06721e-06	2.72367e-06	7.76939e-05	2.39102e-06	2.76029e-05
	0.37384	6.23047e-06	6.23196e-06	5.7149e-07	4.34464e-06	1.59899e-06	3.33192e-05	1.43413e-06	1.21174e-05
	0.374222	1.09831e-05	3.57471e-06	2.6181e-06	5.7253e-06	5.41379e-09	3.28508e-05	5.99896e-07	1.1152e-05
	0.374603	2.64047e-06	5.47278e-06	1.06201e-05	6.24445e-06	1.98539e-08	6.04985e-05	2.21166e-06	2.091e-05
	0.374985	1.36515e-06	1.81354e-05	2.62847e-06	7.37634e-06	7.49864e-07	4.7962e-05	5.5292e-07	1.64216e-05
	0.375366	9.13694e-06	2.8813e-05	6.45761e-06	1.48025e-05	3.38485e-06	0.000104892	2.18363e-07	3.61651e-05
	0.375748	1.41166e-05	1.44361e-05	7.04498e-06	1.18659e-05	4.08765e-06	2.46273e-05	1.16173e-07	9.61037e-06
	0.376129	1.89266e-05	7.61889e-06	7.46957e-06	1.13384e-05	2.27224e-07	1.88835e-05	5.40929e-07	6.55055e-06
	0.376511	3.31388e-05	4.06484e-06	4.00887e-06	1.37375e-05	6.36178e-07	1.65117e-05	3.69028e-07	5.83897e-06
	0.376892	8.44873e-06	1.40736e-06	6.92971e-06	5.59527e-06	5.28456e-07	3.12596e-05	4.44039e-07	1.0744e-05
	0.377274	8.88699e-06	1.37838e-06	5.88997e-06	5.38511e-06	9.00215e-07	1.35391e-05	2.19065e-06	5.54332e-06
	0.377655	8.7428e-05	6.91011e-07	6.28692e-06	3.14686e-05	7.43231e-07	2.72654e-05	1.33197e-06	9.7802e-06
	0.378036	9.58917e-05	9.62428e-07	6.79792e-06	3.45507e-05	9.00696e-07	2.6528e-07	3.58985e-07	5.0832e-07
	0.378418	7.1195e-06	1.77852e-06	3.70518e-06	4.20107e-06	8.70142e-07	5.28639e-05	1.86669e-07	1.79736e-05
	0.378799	1.00026e-05	5.70841e-06	6.48766e-06	7.39956e-06	2.99212e-07	6.16127e-05	1.04717e-06	2.09864e-05
	0.379181	8.16618e-06	1.03881e-05	9.09767e-06	9.21732e-06	2.75407e-07	3.13046e-06	9.36984e-07	1.44762e-06
	0.379562	2.52563e-06	1.11177e-05	3.20281e-06	5.61538e-06	4.8978e-07	2.70331e-05	4.58394e-06	1.07023e-05
	0.379944	4.77755e-06	7.51335e-06	1.78751e-05	1.00553e-05	1.79488e-06	3.31312e-06	2.46534e-06	2.52445e-06
	0.380325	4.32477e-06	3.34019e-06	3.23825e-05	1.33492e-05	1.76475e-08	2.41165e-05	6.99468e-07	8.27787e-06
	0.380707	7.95803e-06	1.89505e-07	1.80658e-05	8.73778e-06	4.8787e-07	1.88115e-05	2.49459e-07	6.51628e-06
	0.381088	1.09302e-05	4.50518e-06	1.64696e-05	1.0635e-05	7.96086e-07	1.24928e-05	1.0398e-06	4.77623e-06
	0.38147	5.46941e-05	4.87579e-06	1.20534e-05	2.38744e-05	3.12677e-06	1.83808e-06	1.63377e-06	2.19954e-06
	0.381851	5.69702e-05	2.52865e-06	1.07382e-05	2.34123e-05	1.55828e-06	4.97822e-06	8.7685e-08	2.20806e-06
	0.382233	2.2645e-05	1.01717e-06	6.06265e-06	9.90827e-06	1.05033e-06	1.26182e-05	4.85406e-07	4.71798e-06
	0.382614	2.35858e-05	2.51951e-08	1.1997e-05	1.18693e-05	1.4558e-06	5.66116e-06	1.58002e-06	2.89899e-06
	0.382996	1.77266e-06	3.31569e-06	1.66994e-05	7.26258e-06	1.70146e-06	4.1462e-06	1.61648e-07	2.0031e-06
	0.383377	1.32452e-05	7.16365e-06	7.88122e-06	9.43002e-06	8.78511e-07	2.36673e-06	2.73075e-07	1.17277e-06
	0.383759	1.74017e-05	2.22905e-05	2.16615e-06	1.39528e-05	1.68617e-06	2.60325e-06	2.19606e-06	2.16183e-06
	0.38414	2.98394e-05	1.56348e-05	9.8101e-06	1.84281e-05	2.45958e-06	1.16902e-05	4.57479e-06	6.24152e-06
	0.384521	4.37279e-05	4.21263e-06	1.48942e-05	2.09449e-05	8.52217e-07	2.32001e-06	3.60429e-06	2.25884e-06
	0.384903	7.52217e-06	4.03598e-06	1.32061e-05	8.25475e-06	9.21324e-08	5.16512e-06	8.51024e-07	2.03609e-06
	0.385284	2.93645e-05	3.85934e-06	1.37963e-05	1.56734e-05	1.14954e-06	9.95619e-06	2.89867e-06	4.66813e-06
	0.385666	4.82981e-05	2.87563e-06	7.16365e-06	1.94458e-05	7.43671e-07	3.59399e-06	2.65571e-07	1.53441e-06
	0.386047	7.87999e-05	3.91558e-06	1.16036e-05	3.14397e-05	4.15923e-10	7.6514e-07	6.8363e-07	4.83062e-07
	0.386429	7.58322e-05	4.16688e-06	2.05015e-05	3.35002e-05	2.80285e-07	5.3583e-07	1.70075e-07	3.2873e-07
	0.38681	6.67464e-05	1.52581e-07	2.23366e-05	2.97452e-05	4.95038e-07	9.3058e-07	6.56506e-08	4.9709e-07
	0.387192	1.11778e-05	9.79898e-07	2.09188e-05	1.10255e-05	3.60955e-06	1.7849e-06	1.17817e-06	2.19087e-06
	0.387573	1.75919e-05	8.44865e-06	2.67193e-05	1.75866e-05	3.79018e-06	2.27563e-05	4.32434e-07	8.99297e-06
	0.387955	2.14767e-05	6.42164e-06	4.45227e-05	2.41403e-05	7.77133e-07	1.17658e-05	4.4541e-06	5.66568e-06
	0.388336	5.60011e-06	1.49945e-07	2.25277e-05	9.42592e-06	1.92896e-07	2.12212e-06	1.62893e-06	1.31465e-06
	0.388718	1.69296e-05	1.09554e-05	1.53872e-05	1.44241e-05	3.28287e-06	1.45081e-05	9.45078e-07	6.24535e-06
	0.389099	2.55023e-05	1.23866e-05	1.64269e-05	1.81053e-05	4.928e-06	3.9133e-06	2.46787e-06	3.76972e-06
	0.389481	2.8256e-06	1.38604e-06	3.46677e-06	2.55947e-06	3.02132e-07	1.05706e-06	1.1605e-06	8.39897e-07
	0.389862	9.2864e-07	2.00489e-06	1.43533e-06	1.45629e-06	5.71928e-07	7.06843e-06	4.30408e-06	3.98148e-06
	0.390244	1.00245e-05	2.45219e-08	1.13441e-06	3.72781e-06	5.76934e-08	4.5005e-06	4.01763e-06	2.85861e-06
	0.390625	1.22809e-05	4.88995e-06	1.10226e-05	9.39782e-06	4.23604e-07	2.18038e-07	1.88223e-06	8.41291e-07
	0.391006	1.51057e-05	2.58617e-05	1.46216e-05	1.85297e-05	1.83574e-06	4.50661e-06	1.56743e-06	2.63659e-06
	0.391388	2.05373e-05	2.50819e-05	3.2159e-06	1.62784e-05	1.27811e-06	2.03706e-06	9.0945e-08	1.13537e-06
	0.391769	0.000134981	1.77986e-06	4.29063e-06	4.70172e-05	1.58644e-06	1.23641e-07	2.77937e-06	1.49648e-06
	0.392151	0.000102642	4.68687e-06	1.10023e-05	3.94437e-05	3.54869e-06	3.07304e-06	8.54727e-07	2.49215e-06
	0.392532	2.89518e-05	1.3278e-05	4.07163e-06	1.54338e-05	1.56044e-06	2.6551e-06	6.78579e-07	1.63137e-06
	0.392914	3.54255e-05	2.07695e-05	4.13095e-06	2.01086e-05	9.08465e-07	3.1676e-06	6.18654e-07	1.56491e-06
	0.393295	0.000133116	6.04891e-05	1.15467e-05	6.83839e-05	2.05364e-07	3.88917e-07	1.63687e-06	7.43717e-07
	0.393677	0.000216958	3.04227e-06	6.88018e-06	7.56268e-05	2.33535e-06	5.45083e-07	3.54794e-06	2.14279e-06
	0.394058	4.17095e-05	9.90622e-06	3.73102e-06	1.84489e-05	4.12325e-06	2.34388e-06	4.3679e-07	2.30131e-06
	0.39444	2.23328e-06	2.43648e-06	7.68862e-06	4.11946e-06	3.04792e-06	2.65485e-06	7.96446e-07	2.16641e-06
	0.394821	4.57909e-06	1.41805e-06	1.47629e-05	6.92001e-06	4.18706e-06	6.86966e-06	4.58471e-06	5.21381e-06
	0.395203	1.29367e-05	3.50016e-06	1.30112e-06	5.91266e-06	3.16268e-06	4.5012e-06	8.69563e-06	5.45317e-06
	0.395584	3.74036e-05	1.30593e-05	5.60412e-07	1.70078e-05	7.04242e-07	1.90102e-06	5.53038e-07	1.05277e-06
	0.395966	6.96556e-05	1.81366e-05	3.70716e-06	3.04998e-05	2.56473e-07	1.74074e-07	1.30149e-05	4.48182e-06
	0.396347	5.36181e-05	1.1806e-05	7.61124e-06	2.43451e-05	3.0798e-07	2.43326e-07	1.7304e-06	7.60569e-07
	0.396729	3.99944e-05	2.57102e-06	3.4915e-06	1.53523e-05	7.13633e-07	1.29298e-06	3.28415e-06	1.76359e-06
	0.39711	3.44627e-05	1.56672e-06	8.54296e-06	1.48575e-05	2.54118e-07	2.34071e-06	1.23354e-06	1.27612e-06
	0.397491	4.86554e-05	6.22967e-07	1.50755e-06	1.69286e-05	6.07826e-07	6.82788e-07	2.74346e-07	5.21653e-07
	0.397873	4.80428e-05	1.21335e-06	1.25396e-05	2.05986e-05	3.77352e-07	1.60343e-06	1.97252e-06	1.31777e-06
	0.398254	0.00012372	2.80523e-06	2.11455e-06	4.28799e-05	2.0529e-06	1.96935e-07	1.64853e-06	1.29946e-06
	0.398636	0.000113634	1.08281e-05	3.2108e-06	4.25576e-05	2.46722e-06	6.11156e-08	3.8609e-06	2.12975e-06
	0.399017	6.05591e-05	1.2967e-05	3.28188e-05	3.54483e-05	2.98818e-06	6.09741e-07	7.55101e-06	3.71631e-06
	0.399399	4.92393e-05	2.9469e-05	1.66929e-06	2.67925e-05	2.92334e-06	4.03292e-07	2.18932e-07	1.18185e-06
	0.39978	2.19523e-05	2.41053e-05	7.45936e-06	1.7839e-05	1.64423e-06	2.83193e-05	2.11645e-06	1.06933e-05
	0.400162	3.24229e-05	1.57579e-06	4.80526e-06	1.29346e-05	8.56122e-09	3.72542e-05	5.16674e-07	1.25931e-05
	0.400543	3.57158e-05	2.03595e-05	3.50475e-06	1.986e-05	3.83366e-07	2.00185e-06	4.35044e-06	2.24522e-06
	0.400925	5.57019e-05	1.74562e-05	1.88216e-05	3.06599e-05	5.56884e-07	7.98612e-07	2.02207e-06	1.12586e-06
	0.401306	1.65165e-05	4.78255e-07	1.38031e-07	5.71093e-06	2.90267e-07	2.05899e-09	1.27225e-05	4.33828e-06
	0.401688	3.91267e-06	4.33078e-06	5.16916e-05	1.99783e-05	1.76927e-06	5.31998e-06	1.17409e-05	6.27672e-06
	0.402069	2.6155e-05	3.59879e-06	3.114e-06	1.09559e-05	2.95834e-06	9.03975e-06	7.85984e-06	6.61931e-06
	0.402451	6.22158e-05	9.24867e-06	3.40339e-05	3.51661e-05	3.12619e-06	3.09305e-06	8.09234e-06	4.77053e-06
	0.402832	6.57378e-05	1.31346e-05	2.60762e-06	2.716e-05	1.84663e-06	1.46947e-06	2.82007e-07	1.19937e-06
	0.403214	3.42874e-05	1.36012e-05	2.64769e-05	2.47885e-05	2.21129e-07	1.38487e-07	3.09436e-06	1.15133e-06
	0.403595	2.67835e-05	1.96825e-05	3.65873e-05	2.76844e-05	1.16705e-06	5.63697e-06	1.41466e-06	2.73956e-06
	0.403976	1.76998e-05	2.22471e-06	1.51671e-05	1.16972e-05	1.20455e-06	3.04241e-06	8.68412e-06	4.31036e-06
	0.404358	1.92937e-05	1.96351e-05	2.9191e-05	2.27066e-05	1.71197e-06	1.38377e-06	3.36553e-07	1.1441e-06
	0.404739	2.38798e-05	7.14434e-06	1.8771e-05	1.65984e-05	3.76821e-06	9.86081e-06	6.87597e-06	6.835e-06
	0.405121	0.000129251	1.72746e-06	8.18634e-05	7.09473e-05	1.80674e-06	8.34676e-06	4.95619e-06	5.03656e-06
	0.405502	0.000168519	6.61588e-07	1.15655e-05	6.02487e-05	5.90137e-07	3.90064e-06	3.03921e-06	2.51e-06
	0.405884	6.38811e-05	3.01521e-06	0.000149695	7.21971e-05	5.48013e-07	5.1051e-06	1.09031e-05	5.51874e-06
	0.406265	4.03022e-05	1.81535e-05	2.72822e-05	2.85793e-05	1.49298e-07	2.33396e-06	5.58438e-06	2.68921e-06
	0.406647	3.0763e-05	1.70467e-05	0.000250383	9.93976e-05	1.96663e-07	1.21596e-06	1.03679e-05	3.92684e-06
	0.407028	1.04565e-05	4.73012e-06	8.21598e-05	3.24488e-05	3.12371e-07	2.52751e-07	2.0471e-05	7.01204e-06
	0.40741	3.53079e-05	2.51459e-06	0.000153809	6.38772e-05	3.61618e-06	7.64152e-08	4.35973e-07	1.37619e-06
	0.407791	0.00023959	9.07239e-06	0.000194205	0.000147622	1.14428e-05	2.59594e-06	4.5681e-06	6.20228e-06
	0.408173	0.000234519	1.69195e-05	0.000222075	0.000157838	3.54792e-06	2.15007e-06	4.52004e-07	2.05e-06
	0.408554	0.000258687	1.91676e-05	0.000296485	0.000191447	4.71699e-06	6.47684e-07	2.67309e-05	1.06985e-05
	0.408936	0.00032612	3.48647e-05	0.000103208	0.000154731	7.35673e-07	1.89812e-06	1.92023e-05	7.2787e-06
	0.409317	0.000103721	4.37901e-05	0.000318571	0.000155361	1.09953e-06	4.71022e-06	1.29307e-05	6.24682e-06
	0.409698	3.46293e-05	3.5928e-05	4.70765e-05	3.92113e-05	1.55913e-06	1.30595e-06	3.07714e-05	1.12122e-05
	0.41008	3.43072e-05	1.35264e-05	0.000171006	7.29465e-05	4.34473e-06	3.17837e-06	1.75345e-05	8.35253e-06
	0.410461	5.65678e-05	1.66764e-05	0.000107992	6.04121e-05	4.68559e-06	4.20625e-06	6.15355e-06	5.01513e-06
	0.410843	1.64966e-05	7.87731e-06	5.11533e-05	2.51757e-05	1.0987e-06	3.17052e-06	4.12792e-06	2.79905e-06
	0.411224	9.24477e-05	2.18252e-05	0.000389023	0.000167765	3.81726e-06	1.87726e-05	3.94917e-06	8.84634e-06
	0.411606	0.000480301	2.67827e-05	8.80698e-05	0.000198384	8.03036e-06	2.34194e-05	5.6774e-06	1.23757e-05
	0.411987	0.000287839	3.3754e-06	0.000612798	0.000301337	1.7971e-07	3.71315e-06	1.11575e-07	1.33481e-06
	0.412369	0.00015472	2.40546e-06	0.000375397	0.000177507	7.4017e-07	7.60071e-06	4.85589e-07	2.94216e-06
	0.41275	0.000413504	3.50322e-05	0.000209342	0.000219293	1.24124e-06	1.29494e-06	1.75118e-05	6.68266e-06
	0.413132	0.000431941	2.39504e-05	0.000736865	0.000397585	1.31401e-06	1.74428e-06	4.91407e-06	2.65745e-06
	0.413513	5.9417e-05	3.29226e-05	0.000152077	8.14722e-05	3.34498e-06	1.65086e-06	2.08382e-05	8.61135e-06
	0.413895	8.68587e-05	8.70368e-05	0.00041165	0.000195182	6.74222e-06	1.54321e-05	3.13012e-05	1.78252e-05
	0.414276	0.000208193	4.53857e-05	0.000481182	0.00024492	1.09259e-05	4.93085e-06	2.64162e-06	6.16612e-06
	0.414658	0.000179807	9.41145e-06	0.000394364	0.000194527	8.87883e-06	2.04189e-06	1.53133e-05	8.74467e-06
	0.415039	0.00019406	2.02243e-05	0.000758698	0.000324327	2.06201e-06	2.01452e-06	1.52473e-05	6.44128e-06
	0.415421	0.00058525	2.16996e-06	0.00111959	0.000569003	3.60336e-07	1.92555e-06	1.87043e-06	1.38544e-06
	0.415802	0.00046566	2.74224e-05	0.00102443	0.000505837	8.72049e-06	9.538e-06	7.54176e-06	8.60008e-06
	0.416183	2.09875e-06	3.23319e-05	0.00111648	0.000383637	1.01804e-05	1.11072e-05	4.58191e-06	8.62317e-06
	0.416565	2.40151e-05	9.19404e-06	0.00185149	0.000628233	3.26859e-06	4.14467e-07	2.45887e-05	9.42392e-06
	0.416946	0.000481644	1.20939e-05	0.00215128	0.000881673	3.80733e-06	4.16954e-06	1.87102e-05	8.89569e-06
	0.417328	0.000860247	4.34398e-05	0.00177709	0.000893592	7.5348e-07	6.66817e-06	3.13943e-06	3.52036e-06
	0.417709	0.00114889	2.57032e-06	0.00107812	0.000743193	4.09844e-06	6.23093e-06	2.32964e-05	1.12086e-05
	0.418091	0.00137489	4.43805e-06	0.000544295	0.000641208	3.8277e-06	2.01027e-06	1.23314e-05	6.05646e-06
	0.418472	0.000214051	3.79031e-06	0.000569711	0.000262517	1.64417e-06	4.03761e-06	2.82216e-05	1.13011e-05
	0.418854	0.00146351	6.37927e-05	0.000868133	0.000798479	8.45471e-06	4.53827e-06	2.42186e-05	1.24039e-05
	0.419235	0.00864089	1.74401e-05	0.000711207	0.00312318	6.98556e-06	3.31487e-06	2.41974e-06	4.24006e-06
	0.419617	0.012135	4.4558e-06	0.000341635	0.00416036	8.87547e-06	4.43608e-06	3.57394e-05	1.63503e-05
	0.419998	0.0106444	2.0257e-06	0.000311743	0.00365272	1.80877e-05	2.49355e-05	1.2279e-05	1.84341e-05
	0.42038	0.00739924	4.07996e-06	0.0003876	0.00259697	3.64172e-06	1.16213e-05	1.86527e-05	1.13052e-05
	0.420761	0.0012714	2.01423e-05	0.000304449	0.000531997	5.82337e-06	6.31608e-06	2.60168e-05	1.27188e-05
	0.421143	0.000831686	4.07575e-05	0.000127566	0.000333337	5.67904e-06	1.64326e-05	1.26393e-06	7.79186e-06
	0.421524	0.0010678	1.03935e-05	0.000196433	0.000424876	1.36201e-06	2.26498e-05	1.24206e-05	1.21441e-05
	0.421906	0.00665447	3.9653e-05	0.000218193	0.00230411	3.63241e-06	8.0276e-06	5.82305e-05	2.32968e-05
	0.422287	0.00892152	6.17207e-05	0.000271463	0.0030849	3.05421e-06	8.61799e-06	1.15847e-05	7.7523e-06
	0.422668	0.008637	4.26733e-05	0.000308494	0.00299606	6.38737e-06	2.11575e-06	1.9185e-05	9.22937e-06
	0.42305	0.010345	8.5201e-07	9.19116e-05	0.00347925	1.43667e-05	3.12294e-06	5.13394e-05	2.2943e-05
	0.423431	0.00909854	6.44959e-05	8.62879e-06	0.00305722	6.55862e-06	1.06283e-05	2.90317e-05	1.54062e-05
	0.423813	0.00970023	4.36188e-06	5.91319e-06	0.00323684	2.03684e-05	7.0555e-06	2.79414e-06	1.00727e-05
	0.424194	0.0126386	2.87013e-05	3.72574e-05	0.00423485	2.73682e-05	6.40173e-06	1.86173e-05	1.74624e-05
	0.424576	0.00856504	1.18617e-05	0.000106577	0.00289449	1.35793e-05	1.3847e-05	3.86643e-05	2.20302e-05
	0.424957	0.00353875	1.41936e-05	0.000172247	0.00124173	1.16221e-06	1.9841e-05	7.92742e-06	9.64354e-06
	0.425339	0.00230049	3.10692e-05	0.000100968	0.000810842	2.9645e-06	1.68136e-06	1.86957e-07	1.61094e-06
	0.42572	0.000282175	6.77163e-05	9.26221e-05	0.000147504	1.25015e-05	2.29423e-06	1.07782e-06	5.29118e-06
	0.426102	0.00493844	0.000113321	0.000166961	0.00173957	2.31235e-05	8.11013e-07	1.60073e-05	1.33139e-05
	0.426483	0.01032	0.000193262	0.00016273	0.00355866	1.57252e-05	4.21384e-06	1.62631e-05	1.20674e-05
	0.426865	0.00818687	5.51774e-06	6.88836e-05	0.00275376	1.52847e-05	2.72819e-06	2.6361e-06	6.883e-06
	0.427246	0.00503276	9.17254e-05	6.83265e-05	0.00173094	2.16436e-05	1.26481e-06	1.61346e-06	8.17396e-06
	0.427628	0.00248916	0.000219304	5.4876e-05	0.000921113	1.3627e-05	8.62584e-07	2.8856e-05	1.44485e-05
	0.428009	0.00648611	0.000285542	3.57643e-05	0.00226914	2.42018e-05	6.95876e-08	0.000132816	5.23625e-05
	0.428391	0.00882338	0.000366911	4.48372e-05	0.00307838	1.37389e-05	8.39634e-07	0.000165516	6.00315e-05
	0.428772	0.00619463	0.00016971	2.3164e-05	0.00212917	3.00365e-05	2.1284e-06	4.94676e-05	2.72108e-05
	0.429153	0.00244943	0.000222335	1.88894e-07	0.000890651	3.49871e-05	2.82662e-06	1.69214e-05	1.8245e-05
	0.429535	0.000240205	0.000101415	1.26793e-05	0.0001181	1.88054e-05	1.47661e-06	6.48913e-05	2.83911e-05
	0.429916	0.000131249	9.81605e-05	3.29625e-05	8.74573e-05	2.94083e-06	1.28787e-06	2.48884e-05	9.7057e-06
	0.430298	0.00182887	4.86792e-05	2.97046e-05	0.000635751	5.83144e-05	3.81086e-06	3.62712e-05	3.27988e-05
	0.430679	0.0014759	0.000103514	1.73844e-05	0.000532266	6.98992e-05	6.43071e-06	8.37279e-05	5.33526e-05
	0.431061	0.00190357	0.000213817	2.72696e-05	0.000714886	3.98452e-05	5.95805e-06	1.87648e-06	1.58932e-05
	0.431442	0.00324287	3.6987e-05	0.000102	0.00112729	6.60464e-06	1.1663e-05	5.6375e-05	2.48809e-05
	0.431824	0.00329878	6.08043e-05	7.59139e-05	0.00114517	2.28573e-05	1.42368e-05	5.03535e-05	2.91492e-05
	0.432205	0.00198256	9.74709e-05	3.37011e-05	0.000704577	5.06327e-05	9.94533e-07	0.00010837	5.33324e-05
	0.432587	0.00101947	7.14316e-05	2.07481e-05	0.00037055	4.77003e-05	2.72634e-06	0.000434503	0.000161643
	0.432968	0.00125762	0.000161369	1.90367e-05	0.000479342	5.01587e-05	5.69445e-06	0.000342372	0.000132742
	0.43335	0.00190998	0.000178294	8.65274e-06	0.000698976	3.45881e-05	9.30817e-06	4.36445e-05	2.91803e-05
	0.433731	0.000115217	6.23929e-05	4.29717e-06	6.06357e-05	2.6611e-05	6.39067e-06	1.13289e-05	1.47769e-05
	0.434113	0.000629536	2.86325e-05	1.45217e-05	0.00022423	5.39882e-05	1.33387e-05	5.07679e-05	3.93649e-05
	0.434494	0.00171125	0.000356371	2.4044e-05	0.000697222	4.41436e-05	1.14767e-05	0.000160652	7.20908e-05
	0.434875	0.00242819	0.000247669	9.75606e-06	0.000895205	1.19358e-05	1.71559e-06	0.000228871	8.08408e-05
	0.435257	0.00235082	1.53717e-05	1.74719e-05	0.000794555	2.19116e-05	3.85845e-06	1.52769e-05	1.36823e-05
	0.435638	0.00066023	3.23639e-05	2.69795e-05	0.000239858	6.20552e-07	1.36274e-05	0.000108957	4.10683e-05
	0.43602	0.000314869	0.000228686	9.9909e-06	0.000184515	3.1931e-05	1.13278e-05	0.000241848	9.50356e-05
	0.436401	0.0013472	0.000433967	1.61309e-05	0.000599099	3.48595e-05	6.45698e-06	0.000144306	6.18742e-05
	0.436783	0.00172786	0.000287452	8.86828e-06	0.000674727	3.61039e-05	2.20579e-06	5.6909e-05	3.17396e-05
	0.437164	0.00143506	4.50632e-05	7.97195e-06	0.000496032	6.58575e-05	9.16916e-06	2.44401e-05	3.31556e-05
	0.437546	0.00157457	3.79056e-05	2.13211e-05	0.000544599	1.62056e-05	5.13872e-06	0.000108671	4.33384e-05
	0.437927	0.000883337	0.000301377	3.09262e-05	0.000405213	3.8598e-05	2.21336e-06	0.000121609	5.41401e-05
	0.438309	0.0036569	0.000425055	2.23321e-05	0.0013681	9.15043e-05	3.25431e-06	2.32158e-05	3.93248e-05
	0.43869	0.00376469	9.69016e-05	9.78238e-06	0.00129046	0.000145918	5.3106e-06	2.58299e-05	5.90195e-05
	0.439072	0.00143489	4.91144e-06	1.5403e-05	0.000485068	0.000293244	9.39262e-06	4.03665e-05	0.000114334
	0.439453	0.000426369	3.56189e-06	1.49739e-05	0.000148302	0.000294516	1.217e-05	0.0002802	0.000195629
	0.439835	0.000418381	0.000108888	1.96324e-06	0.000176411	9.29667e-05	2.7487e-06	0.00112877	0.000408162
	0.440216	0.000485875	0.000132249	2.31272e-06	0.000206812	0.000178401	2.11064e-07	0.00127888	0.000485831
	0.440598	0.000287134	0.000158941	1.40366e-05	0.000153371	0.000143067	5.47198e-06	0.000801231	0.00031659
	0.440979	0.00191559	0.000320624	2.68311e-05	0.000754348	0.000247111	9.20405e-06	0.000884654	0.000380323
	0.44136	0.000901052	0.00010582	1.36999e-05	0.000340191	0.000241035	1.01487e-05	0.00219374	0.000814975
	0.441742	0.000162787	9.64512e-05	6.02623e-06	8.84215e-05	0.000302122	6.98237e-06	0.00333084	0.00121331
	0.442123	3.71721e-06	5.91612e-05	2.74312e-05	3.01032e-05	0.000256189	2.83832e-06	0.00291175	0.00105693
	0.442505	6.30834e-05	0.000116804	1.51061e-05	6.49978e-05	0.000261995	5.67491e-06	0.0012503	0.00050599
	0.442886	5.57204e-06	0.00111866	1.27069e-05	0.00037898	0.000107769	1.58325e-05	0.000104063	7.58882e-05
	0.443268	0.000175094	0.000211036	3.05347e-06	0.000129728	2.05347e-05	1.05036e-05	0.000307334	0.000112791
	0.443649	0.00136715	0.000464365	2.17644e-05	0.00061776	0.000190267	6.92182e-07	0.000902913	0.000364624
	0.444031	0.00117828	0.00014546	4.05688e-05	0.00045477	0.000485226	9.21345e-07	0.000929466	0.000471871
	0.444412	0.000555338	0.000167856	1.10847e-05	0.00024476	0.000313334	5.48667e-08	0.000504703	0.000272697
	0.444794	0.000564485	0.000382668	2.02283e-05	0.00032246	1.39379e-05	1.38007e-06	4.65679e-05	2.06286e-05
	0.445175	0.000642679	0.000591015	6.86259e-05	0.000434107	0.000283825	2.07994e-06	0.000108211	0.000131372
	0.445557	8.0545e-05	0.000590076	9.78909e-06	0.000226803	0.00037091	1.76736e-06	0.000424495	0.000265724
	0.445938	0.000214571	0.000211345	6.2113e-06	0.000144042	8.07558e-05	3.32025e-06	0.000296409	0.000126828
	0.44632	0.000556229	0.00016716	3.80189e-05	0.000253803	0.000107284	9.16075e-06	3.76384e-05	5.13611e-05
	0.446701	0.000246168	0.000166599	2.35067e-05	0.000145425	9.8114e-05	2.60033e-05	0.000600595	0.000241571
	0.447083	7.85798e-05	8.60636e-05	9.49178e-06	5.80451e-05	0.000197745	1.07e-05	0.000246411	0.000151619
	0.447464	0.000180651	0.000355972	3.47946e-05	0.000190473	0.00064241	3.74103e-07	6.61816e-05	0.000236322
	0.447845	0.000456314	0.000608483	0.000127334	0.000397377	0.000734281	4.72927e-06	0.000362852	0.000367287
	0.448227	0.000633942	0.000121645	5.53268e-05	0.000270305	0.000453093	6.40154e-07	0.000320487	0.000258073
	0.448608	0.000667615	0.00113985	3.25996e-05	0.000613355	0.000178159	7.45539e-06	0.00011066	9.87581e-05
	0.44899	0.000876563	0.00130913	1.39086e-05	0.000733201	7.73377e-05	1.64749e-06	0.000400043	0.000159676
	0.449371	0.000711557	0.000567495	0.000128317	0.000469123	0.000382364	1.12092e-06	0.0001252	0.000169562
	0.449753	0.000638705	8.5342e-05	4.39377e-05	0.000255995	0.000452143	1.50132e-06	0.00025693	0.000236858
	0.450134	0.000492625	1.03529e-05	0.000121281	0.000208086	0.00050801	9.39151e-06	0.000376531	0.000297978
	0.450516	0.000276689	4.40863e-06	0.000159093	0.00014673	0.000624556	4.09084e-06	5.29009e-05	0.000227183
	0.450897	0.000228048	7.81398e-05	9.30386e-05	0.000133075	6.41968e-05	1.38553e-06	0.000334882	0.000133488
	0.451279	0.000506645	0.000221714	0.00033351	0.000353956	0.000115712	2.85739e-06	8.12071e-06	4.223e-05
	0.45166	0.000389106	0.00016755	5.25185e-05	0.000203058	0.000217562	4.17738e-06	3.73014e-05	8.63469e-05
	0.452042	0.000259259	0.000127283	0.000304239	0.00023026	0.000562142	7.50479e-07	2.74817e-05	0.000196791
	0.452423	0.00010555	4.75555e-05	0.00101504	0.000389382	0.0007223	4.83552e-06	0.000138283	0.000288473
	0.452805	1.23888e-05	6.37495e-07	0.00103614	0.000349722	0.000395279	4.22721e-06	1.47617e-05	0.000138089
	0.453186	0.000159477	3.29475e-05	0.000489353	0.000227259	0.000622533	4.4737e-06	5.72763e-05	0.000228094
	0.453568	0.000146548	0.000107261	0.000760265	0.000338025	0.000339709	1.73518e-06	2.4934e-05	0.000122126
	0.453949	2.02122e-05	0.000302053	0.00108126	0.000467842	6.90755e-05	5.43791e-06	3.58254e-05	3.67796e-05
	0.45433	3.38307e-07	0.000321067	0.000754731	0.000358712	0.00016182	1.45563e-05	4.08796e-05	7.24186e-05
	0.454712	0.000367156	0.000167198	0.00018857	0.000240975	0.000336733	7.80168e-06	3.92631e-05	0.000127933
	0.455093	0.00092612	4.37538e-05	8.19925e-05	0.000350622	0.000774954	1.35982e-06	7.85586e-05	0.000284957
	0.455475	0.00052154	0.000217289	1.38495e-05	0.000250893	0.000619475	6.34342e-07	0.000241228	0.000287112
	0.455856	0.000124767	0.000249984	8.41666e-06	0.000127723	7.17098e-05	6.45787e-07	0.000107575	5.99769e-05
	0.456238	2.63946e-05	0.000127685	2.1958e-05	5.86792e-05	0.000167729	2.07935e-06	0.000320326	0.000163378
	0.456619	0.00010392	7.46782e-05	4.79236e-05	7.55073e-05	0.000506607	3.77747e-06	0.000315269	0.000275218
	0.457001	4.85692e-05	8.78377e-05	1.49588e-05	5.04552e-05	0.000559599	3.11482e-06	5.44648e-05	0.000205726
	0.457382	2.70385e-06	0.000153078	3.55093e-05	6.37637e-05	0.000361827	9.40613e-06	9.45354e-06	0.000126896
	0.457764	9.41706e-05	0.000182162	4.59533e-05	0.000107429	0.000488847	2.07906e-06	0.000143427	0.000211451
	0.458145	0.000158243	0.000186154	5.93904e-06	0.000116779	0.000739574	8.33302e-08	6.98438e-05	0.000269834
	0.458527	2.91565e-05	4.44756e-05	1.04999e-05	2.8044e-05	0.00132858	1.63592e-06	4.87532e-05	0.000459656
	0.458908	4.34953e-05	3.5382e-05	1.16171e-05	3.01648e-05	0.00156846	3.25896e-06	1.51942e-05	0.000528971
	0.45929	2.34559e-05	0.000164231	7.09279e-06	6.49266e-05	0.000299427	8.37785e-06	1.4685e-05	0.000107497
	0.459671	4.90998e-05	0.000129658	7.05978e-06	6.19392e-05	0.00110055	2.53248e-06	3.95518e-08	0.000367707
	0.460052	1.65521e-05	0.00012475	2.5674e-07	4.71863e-05	0.00252823	6.1898e-07	2.99189e-05	0.000852923
	0.460434	1.15284e-05	0.000154961	1.24262e-05	5.96385e-05	0.00115373	2.60256e-07	1.53095e-05	0.000389767
	0.460815	4.4621e-06	0.000239467	2.26537e-06	8.20648e-05	2.5945e-05	6.83529e-07	4.31976e-05	2.32754e-05
	0.461197	5.64915e-06	0.000178024	1.6277e-05	6.665e-05	0.000276647	6.25795e-08	4.41028e-05	0.000106937
	0.461578	4.96236e-06	0.000207876	2.00325e-07	7.10129e-05	0.000112016	9.35518e-07	2.78223e-05	4.69246e-05
	0.46196	4.77411e-06	0.000140169	2.16123e-07	4.83864e-05	0.000642878	4.53354e-06	1.03437e-05	0.000219252
	0.462341	4.83061e-05	2.57758e-05	1.22905e-05	2.87908e-05	0.000870811	3.49733e-06	3.62873e-05	0.000303532
	0.462723	3.35719e-05	1.93247e-05	1.50845e-05	2.26604e-05	0.000639552	5.32111e-06	3.48899e-05	0.000226588
	0.463104	6.17953e-05	1.71976e-07	7.16797e-06	2.30451e-05	0.00237674	1.48189e-05	4.87593e-05	0.000813439
	0.463486	3.0236e-05	2.84539e-06	5.51125e-06	1.28642e-05	0.0115353	1.27852e-05	9.71732e-05	0.00388175
	0.463867	3.30218e-05	7.37933e-06	7.02983e-06	1.58103e-05	0.0090825	1.55972e-06	6.21199e-05	0.00304873
	0.464249	1.04673e-05	3.95576e-05	2.41221e-06	1.7479e-05	0.00400595	4.12205e-06	6.22233e-05	0.00135743
	0.46463	8.29975e-07	5.7128e-05	2.43908e-06	2.01324e-05	0.0149495	1.53728e-05	9.21128e-05	0.005019
	0.465012	3.33528e-05	2.79687e-05	4.78533e-06	2.20356e-05	0.00967421	7.20654e-06	7.33412e-05	0.00325159
	0.465393	3.74154e-05	5.59159e-06	4.43374e-06	1.58136e-05	0.00130388	2.92388e-07	4.16435e-05	0.000448605
	0.465775	1.02713e-05	1.92995e-05	2.24004e-06	1.06036e-05	0.000625662	1.3015e-05	1.93017e-05	0.000219326
	0.466156	2.6001e-05	9.46699e-06	6.89474e-07	1.20525e-05	0.000571744	5.25167e-06	2.38314e-05	0.000200276
	0.466537	2.09676e-05	2.24789e-05	1.03172e-06	1.48261e-05	0.00153143	5.5799e-05	2.88217e-05	0.000538684
	0.466919	3.94829e-05	1.13861e-05	2.28203e-06	1.7717e-05	0.00243559	5.07135e-05	9.57979e-06	0.000831961
	0.4673	7.19847e-05	7.34166e-06	1.19831e-06	2.68416e-05	0.00296951	5.8737e-06	1.6189e-05	0.000997191
	0.467682	4.45191e-05	1.00159e-06	1.96944e-07	1.52392e-05	0.00296382	1.0203e-05	2.97184e-05	0.00100125
	0.468063	1.30107e-05	2.78229e-06	1.31084e-06	5.70128e-06	0.00190565	7.93775e-07	1.84767e-05	0.00064164
	0.468445	1.34515e-05	1.54322e-05	1.85639e-07	9.68978e-06	0.00544876	8.25544e-08	2.69587e-05	0.00182527
	0.468826	4.89514e-06	5.05743e-05	6.17556e-07	1.86957e-05	0.00242282	3.73825e-06	1.74547e-05	0.000814671
	0.469208	8.69585e-06	6.79001e-06	9.00286e-07	5.46205e-06	0.00490702	1.64473e-05	1.51139e-06	0.00164166
	0.469589	1.72257e-05	1.04757e-05	2.80367e-07	9.32726e-06	0.00177539	1.17054e-05	5.19021e-05	0.000612999
	0.469971	8.52683e-06	4.13151e-05	2.30211e-06	1.73813e-05	0.000375383	1.00832e-06	4.33685e-05	0.00013992
	0.470352	1.64732e-05	4.95969e-05	3.78038e-06	2.32835e-05	0.00226089	1.36331e-06	4.41619e-06	0.000755556
	0.470734	4.23323e-05	2.41095e-05	2.2322e-07	2.22217e-05	0.00369974	3.04323e-07	4.70527e-06	0.00123492
	0.471115	4.61534e-05	1.71206e-06	2.31694e-07	1.60324e-05	0.00342136	3.08767e-06	5.80785e-05	0.00116084
	0.471497	8.68225e-05	9.52504e-06	2.85267e-07	3.22109e-05	0.00291157	1.85961e-06	8.46201e-05	0.00099935
	0.471878	0.000106692	2.16042e-05	6.94932e-07	4.2997e-05	0.00209884	1.35331e-06	6.64271e-05	0.000722207
	0.47226	7.2061e-05	2.37859e-05	7.69378e-07	3.22054e-05	0.00091316	4.6734e-06	4.45696e-05	0.000320801
	0.472641	4.24472e-05	2.79844e-05	2.62181e-06	2.43511e-05	5.38523e-05	2.44642e-06	6.1505e-06	2.08164e-05
	0.473022	7.98683e-07	2.76681e-05	1.63027e-07	9.54327e-06	0.000143634	3.15946e-06	6.57272e-06	5.11221e-05
	0.473404	1.52952e-05	2.54414e-05	8.38378e-07	1.38583e-05	2.69347e-05	3.48106e-06	4.05147e-05	2.36435e-05
	0.473785	3.22056e-05	1.10599e-05	1.50573e-06	1.49237e-05	0.000164862	7.808e-06	7.74064e-05	8.33588e-05
	0.474167	7.44686e-05	2.65878e-05	2.8815e-06	3.4646e-05	0.000113182	8.30406e-06	3.44338e-05	5.19733e-05
	0.474548	6.43214e-05	5.70717e-05	1.81129e-06	4.10681e-05	0.000468385	2.47245e-06	2.23967e-05	0.000164418
	0.47493	2.62894e-05	2.1859e-05	2.21917e-06	1.67892e-05	0.000520163	4.53622e-07	3.72871e-05	0.000185968
	0.475311	3.7708e-05	1.84169e-05	6.77689e-07	1.89342e-05	0.000298536	5.426e-06	2.82962e-05	0.000110753
	0.475693	2.19274e-05	2.70734e-05	6.31596e-07	1.65441e-05	0.00030325	4.81296e-06	3.35614e-06	0.000103806
	0.476074	1.7437e-06	2.24064e-06	1.51498e-07	1.37861e-06	0.000269198	2.1531e-06	6.77157e-05	0.000113022
	0.476456	4.44925e-06	5.00614e-05	1.82605e-06	1.87789e-05	0.000202368	2.09144e-06	9.4177e-05	9.95455e-05
	0.476837	6.10182e-06	8.07591e-05	3.83705e-07	2.90815e-05	0.000322613	2.61163e-06	4.23264e-05	0.000122517
	0.477219	1.7908e-06	5.71559e-05	1.54207e-08	1.9654e-05	0.000317875	1.16627e-05	5.05664e-06	0.000111531
	0.4776	1.24127e-06	2.75405e-05	5.59128e-07	9.7803e-06	9.25607e-05	8.55588e-06	1.55278e-05	3.88815e-05
	0.477982	4.59978e-06	5.96238e-06	5.42997e-07	3.70172e-06	1.28239e-05	1.09552e-05	2.51819e-06	8.76576e-06
	0.478363	2.83621e-05	3.23977e-06	4.588e-07	1.06869e-05	4.58167e-05	1.08727e-05	9.14529e-06	2.19449e-05
	0.478745	1.25013e-05	3.9734e-05	5.93811e-07	1.76097e-05	7.77193e-05	1.00567e-06	1.35328e-05	3.07526e-05
	0.479126	1.04138e-06	5.42961e-05	3.92653e-08	1.84589e-05	0.000180018	1.09598e-05	1.62406e-05	6.90728e-05
	0.479507	1.84815e-06	3.52315e-05	5.12908e-08	1.2377e-05	0.000243334	8.59228e-06	2.27677e-05	9.15647e-05
	0.479889	2.41098e-05	4.46561e-05	1.18538e-06	2.33171e-05	0.000138202	3.10365e-06	5.79303e-06	4.90329e-05
	0.48027	2.46393e-05	4.01377e-05	1.498e-06	2.20917e-05	3.87763e-05	4.06226e-06	2.13171e-05	2.13852e-05
	0.480652	5.23983e-06	0.000112856	7.38915e-07	3.96116e-05	6.67451e-05	2.35801e-06	2.45475e-05	3.12169e-05
	0.481033	7.6863e-06	8.18282e-05	4.99437e-07	3.00046e-05	0.000147184	2.95628e-07	5.54247e-06	5.10074e-05
	0.481415	1.94167e-05	3.32818e-05	5.43621e-07	1.77474e-05	0.000196348	1.01629e-05	1.86719e-06	6.94594e-05
	0.481796	1.36831e-05	0.000125911	9.95492e-07	4.68632e-05	0.00026223	1.01445e-05	9.65315e-07	9.11133e-05
	0.482178	9.39233e-06	5.397e-05	7.82032e-07	2.13815e-05	0.000166542	1.74343e-06	2.12912e-06	5.68048e-05
	0.482559	5.57656e-06	6.23928e-05	1.26451e-06	2.3078e-05	2.18062e-05	8.7873e-06	1.2392e-05	1.43285e-05
	0.482941	2.47095e-06	3.53104e-05	1.85525e-06	1.32122e-05	4.57598e-07	1.24218e-06	1.04914e-05	4.06373e-06
	0.483322	1.18797e-05	2.02673e-05	1.73862e-06	1.12952e-05	1.4339e-05	3.7207e-06	6.28901e-06	8.11624e-06
	0.483704	1.4321e-05	6.78704e-05	1.23049e-06	2.78073e-05	1.42343e-05	3.05091e-07	7.91434e-06	7.48458e-06
	0.484085	1.02132e-05	5.07858e-05	2.15614e-06	2.10517e-05	5.10386e-06	4.50509e-06	2.19878e-06	3.93591e-06
	0.484467	7.4762e-06	0.000260182	2.01356e-06	8.98906e-05	1.84283e-05	1.40859e-08	7.15886e-06	8.53375e-06
	0.484848	9.07552e-06	9.04658e-05	6.8651e-07	3.34093e-05	2.10785e-05	8.42041e-06	4.35117e-06	1.12834e-05
	0.485229	4.51522e-06	0.000293256	5.5908e-07	9.94434e-05	3.26939e-05	9.64086e-06	2.88971e-06	1.50748e-05
	0.485611	2.40099e-05	0.000430082	7.60922e-07	0.000151618	1.28085e-05	8.64814e-06	1.16857e-05	1.10474e-05
	0.485992	2.13601e-05	9.37024e-05	1.35106e-07	3.83992e-05	1.37504e-05	1.05081e-05	4.35507e-06	9.53786e-06
	0.486374	1.42097e-05	4.19948e-06	1.51854e-06	6.64257e-06	1.98939e-05	1.38221e-05	4.6121e-06	1.2776e-05
	0.486755	2.03355e-05	0.000449447	7.56017e-07	0.000156846	3.78289e-05	1.39519e-05	6.2201e-06	1.93336e-05
	0.487137	1.43124e-05	0.00115068	6.57575e-07	0.00038855	9.33838e-05	8.10768e-06	7.66531e-07	3.4086e-05
	0.487518	9.75333e-06	0.0007757	1.80874e-06	0.000262421	8.66768e-05	3.93535e-07	3.35708e-06	3.01425e-05
	0.4879	9.20519e-06	0.000378705	1.50531e-06	0.000129805	4.10035e-05	6.91484e-06	5.10517e-06	1.76745e-05
	0.488281	1.34682e-06	0.000586048	8.39162e-07	0.000196078	3.061e-05	2.78076e-05	2.36215e-06	2.02599e-05
	0.488663	6.72354e-06	0.000199731	3.87667e-07	6.89474e-05	1.37873e-05	2.21343e-05	5.614e-06	1.38452e-05
	0.489044	5.46087e-06	0.000500391	1.70672e-07	0.000168674	2.04586e-06	5.8584e-06	5.09548e-06	4.33325e-06
	0.489426	5.69017e-06	0.000209165	4.19142e-07	7.17581e-05	2.2704e-05	3.62071e-06	7.83952e-06	1.13881e-05
	0.489807	1.60227e-05	6.40831e-05	2.98656e-06	2.76975e-05	4.00833e-05	3.53172e-06	6.48903e-06	1.67014e-05
	0.490189	1.52844e-05	6.41966e-05	2.32983e-06	2.72703e-05	3.05857e-05	8.65293e-06	1.88477e-05	1.93621e-05
	0.49057	1.34454e-05	0.000208919	2.88471e-06	7.5083e-05	1.25137e-05	5.83589e-06	1.84566e-05	1.22687e-05
	0.490952	1.31553e-05	0.000271335	4.16375e-06	9.6218e-05	4.27934e-06	6.08748e-06	1.67755e-05	9.04744e-06
	0.491333	5.63605e-06	0.000223188	3.63617e-06	7.74867e-05	1.18382e-05	3.8591e-06	2.35382e-05	1.30785e-05
	0.491714	8.32397e-06	0.000321289	3.57148e-06	0.000111061	1.75038e-05	1.40281e-05	1.22412e-05	1.4591e-05
	0.492096	3.94123e-06	0.000287189	1.76966e-06	9.76333e-05	5.2475e-05	3.83067e-06	1.25952e-06	1.91884e-05
	0.492477	6.55985e-06	0.000315506	1.95696e-07	0.000107421	4.0548e-05	3.64584e-06	3.39341e-06	1.58624e-05
	0.492859	4.21493e-06	0.000435775	4.79191e-08	0.000146679	8.25237e-07	1.47102e-07	4.40594e-07	4.70978e-07
	0.49324	4.34982e-06	0.000422737	7.4057e-07	0.000142609	1.89793e-06	1.91765e-06	2.58824e-08	1.28049e-06
	0.493622	8.53439e-06	0.000381671	1.34433e-06	0.000130517	4.13794e-06	1.08127e-05	1.09785e-06	5.3495e-06
	0.494003	1.93819e-06	0.000272816	2.4056e-07	9.16649e-05	1.15409e-05	1.25645e-05	5.04502e-06	9.71681e-06
	0.494385	5.07141e-06	0.000121614	8.71197e-07	4.25189e-05	1.64863e-05	1.04694e-05	2.9239e-06	9.95987e-06
	0.494766	6.92934e-06	8.12006e-05	1.64372e-06	2.99246e-05	9.92323e-06	5.94458e-06	1.11084e-07	5.3263e-06
	0.495148	1.15365e-05	0.000210768	3.20711e-07	7.42084e-05	1.34144e-06	4.24513e-06	2.21638e-07	1.93607e-06
	0.495529	5.00361e-06	0.000397857	1.32852e-06	0.00013473	1.62941e-05	2.82271e-06	1.57969e-07	6.42493e-06
	0.495911	3.65094e-06	0.000190886	4.52354e-07	6.49964e-05	1.39058e-05	7.09854e-06	2.63275e-06	7.87903e-06
	0.496292	2.5362e-06	8.03537e-05	1.16547e-06	2.80185e-05	1.00993e-05	1.21641e-05	1.84193e-06	8.03511e-06
	0.496674	4.39496e-06	7.12053e-06	9.28097e-08	3.86943e-06	7.23971e-06	3.62533e-06	1.07604e-06	3.98036e-06
	0.497055	5.34999e-07	9.9315e-05	3.36953e-07	3.33957e-05	1.41424e-05	1.50532e-06	6.54266e-06	7.39679e-06
	0.497437	5.85745e-06	0.00029139	4.02434e-07	9.92166e-05	1.52431e-06	3.02813e-06	9.995e-06	4.84915e-06
	0.497818	1.35882e-05	0.000258003	2.6355e-07	9.06182e-05	2.45256e-05	4.69617e-06	5.61406e-06	1.16119e-05
	0.498199	1.10267e-05	0.00015337	1.38877e-07	5.48452e-05	7.45627e-06	4.91395e-06	2.61581e-06	4.99534e-06
	0.498581	8.34021e-06	9.87993e-05	4.89737e-07	3.58764e-05	1.25998e-07	6.86721e-06	3.97821e-06	3.65714e-06
	0.498962	1.45315e-06	4.20988e-05	6.24209e-07	1.47254e-05	1.02186e-06	1.062e-05	5.32826e-06	5.65671e-06
	0.499344	3.49539e-07	6.74373e-05	9.348e-07	2.29072e-05	1.62787e-07	7.322e-06	5.84129e-06	4.44203e-06
	0.499725	4.31281e-06	0.000172357	3.85056e-07	5.90183e-05	4.46495e-06	3.02703e-06	5.02197e-06	4.17132e-06
	0.500107	3.28091e-06	0.000367262	9.17848e-08	0.000123545	1.88049e-05	2.09971e-06	2.81366e-06	7.90609e-06
	0.500488	9.00661e-07	0.000339003	4.05436e-07	0.000113436	1.54337e-05	2.60706e-06	1.95544e-06	6.6654e-06
	0.50087	5.74355e-06	0.000242025	8.05985e-07	8.28582e-05	1.60214e-06	3.75198e-06	3.41889e-06	2.92434e-06
	0.501251	3.36753e-07	0.000163392	1.67138e-07	5.4632e-05	8.46234e-07	1.20757e-05	1.03513e-06	4.65235e-06
	0.501633	7.10259e-06	0.000265277	4.96862e-07	9.09588e-05	6.4968e-07	2.1613e-05	3.26507e-06	8.50925e-06
	0.502014	7.82574e-06	0.00017521	1.01241e-06	6.13494e-05	9.52777e-07	6.42711e-06	4.89483e-06	4.09157e-06
	0.502396	9.0105e-08	6.69021e-05	1.4048e-06	2.2799e-05	7.35531e-06	4.37755e-06	6.18118e-06	5.97135e-06
	0.502777	1.81413e-06	9.0554e-05	1.7376e-06	3.13686e-05	2.70826e-06	9.03528e-06	8.87468e-06	6.87274e-06
	0.503159	1.07405e-05	6.33179e-05	7.35179e-07	2.49312e-05	4.86455e-06	6.03438e-06	1.1386e-05	7.42831e-06
	0.50354	3.62354e-06	3.15864e-05	3.19065e-07	1.1843e-05	2.55023e-06	1.19643e-05	6.01475e-06	6.84309e-06
	0.503922	2.94939e-06	4.72873e-05	8.63646e-07	1.70334e-05	3.62562e-07	2.80358e-06	4.80952e-07	1.2157e-06
	0.504303	3.2065e-06	1.7777e-05	1.84046e-06	7.60799e-06	1.34984e-06	3.50768e-07	6.54568e-07	7.85059e-07
	0.504684	4.61328e-06	4.37767e-06	1.71678e-06	3.56924e-06	8.56481e-06	5.19206e-06	6.05682e-07	4.78752e-06
	0.505066	1.51413e-06	2.86952e-08	4.27414e-07	6.56746e-07	1.20368e-05	2.78306e-06	5.99004e-07	5.13962e-06
	0.505447	8.76086e-07	8.0204e-06	1.25705e-06	3.38451e-06	2.27054e-06	3.34617e-06	3.3772e-06	2.99797e-06
	0.505829	5.0046e-06	7.52172e-06	1.41835e-06	4.64822e-06	4.80688e-06	1.72025e-06	9.32733e-06	5.28482e-06
	0.50621	2.46218e-06	3.28856e-07	8.68393e-07	1.21981e-06	1.17118e-06	7.66212e-06	1.5507e-05	8.11343e-06
	0.506592	2.61643e-06	9.03889e-07	3.64809e-07	1.29504e-06	4.64891e-07	6.05711e-07	8.91558e-06	3.32873e-06
	0.506973	4.36132e-06	7.67837e-06	7.18497e-07	4.25273e-06	1.08725e-06	8.40223e-07	1.53947e-06	1.15565e-06
	0.507355	8.67856e-06	9.06541e-06	6.56135e-07	6.13337e-06	2.34103e-06	7.85357e-07	2.89889e-07	1.13876e-06
	0.507736	6.78909e-06	1.22135e-05	4.14082e-07	6.47222e-06	2.1728e-06	5.84509e-06	7.54629e-07	2.92417e-06
	0.508118	1.87639e-06	3.47931e-07	2.18674e-07	8.14332e-07	3.2018e-06	7.40687e-06	5.7952e-06	5.46796e-06
	0.508499	1.37167e-07	1.02236e-06	5.58364e-08	4.05121e-07	5.751e-07	1.29665e-05	6.32837e-06	6.62332e-06
	0.508881	1.85458e-06	1.51281e-05	2.25722e-07	5.73613e-06	9.76449e-06	5.65473e-06	4.22849e-07	5.28069e-06
	0.509262	4.32102e-07	2.56009e-05	2.71377e-07	8.76813e-06	9.9973e-06	5.51496e-06	6.72102e-06	7.41109e-06
	0.509644	1.01843e-06	6.39027e-06	9.74633e-07	2.79444e-06	4.09486e-06	5.00346e-06	6.15259e-06	5.08364e-06
	0.510025	9.68992e-06	8.93516e-06	1.54967e-06	6.72492e-06	6.41377e-06	1.80028e-06	1.1816e-06	3.13188e-06
	0.510406	5.04449e-06	1.18885e-05	5.38988e-07	5.82399e-06	5.44755e-06	5.71483e-06	9.83456e-07	4.04861e-06
	0.510788	2.04736e-06	2.8172e-05	2.83744e-07	1.01677e-05	1.76394e-06	3.02321e-06	8.41891e-07	1.87635e-06
	0.511169	5.81145e-06	2.82369e-05	5.88407e-07	1.15456e-05	1.12806e-06	5.70294e-06	8.68128e-07	2.56638e-06
	0.511551	7.06731e-06	1.81885e-05	7.33622e-08	8.44306e-06	2.42325e-08	2.54125e-05	2.43911e-07	8.56021e-06
	0.511932	1.34723e-07	3.71937e-06	6.11327e-07	1.48847e-06	1.48255e-06	5.51138e-05	6.13089e-07	1.90698e-05
	0.512314	2.52166e-06	2.98096e-06	1.09066e-06	2.19776e-06	4.96699e-06	4.03539e-05	1.57416e-06	1.56317e-05
	0.512695	2.70332e-06	2.68798e-06	4.23719e-07	1.93834e-06	4.23051e-06	2.45422e-06	3.24709e-06	3.31061e-06
	0.513077	4.77209e-06	1.8675e-05	1.15842e-06	8.20184e-06	1.20394e-06	6.47604e-06	2.90397e-06	3.52798e-06
	0.513458	1.0861e-05	5.98534e-06	1.21942e-06	6.02192e-06	7.14062e-07	1.29383e-05	9.34156e-07	4.86217e-06
	0.51384	6.81336e-06	1.58852e-06	8.03452e-07	3.06844e-06	7.48522e-08	1.32479e-06	1.56484e-06	9.88161e-07
	0.514221	5.74127e-06	2.86556e-06	1.14063e-07	2.90696e-06	1.04019e-07	4.58758e-06	1.02097e-06	1.90419e-06
	0.514603	2.70169e-06	1.35549e-05	4.56697e-08	5.43409e-06	4.00764e-06	2.24566e-06	1.17333e-06	2.47554e-06
	0.514984	3.94897e-06	2.17845e-06	2.10202e-07	2.11254e-06	1.76862e-06	2.02145e-05	2.88033e-07	7.42372e-06
	0.515366	6.36621e-06	1.03255e-05	1.58892e-06	6.09354e-06	2.78651e-06	9.91663e-06	5.42402e-08	4.25246e-06
	0.515747	3.76662e-06	1.70123e-05	1.88193e-06	7.55362e-06	3.1654e-07	3.80328e-06	2.95798e-07	1.47187e-06
	0.516129	2.6551e-06	4.65761e-06	3.28197e-07	2.54697e-06	3.15213e-06	1.12255e-05	2.94619e-08	4.80236e-06
	0.51651	1.22247e-05	6.66289e-07	1.95687e-07	4.36223e-06	2.68491e-06	2.74074e-05	4.74265e-08	1.00466e-05
	0.516891	3.10797e-05	1.2146e-07	9.1978e-07	1.0707e-05	1.93734e-06	5.20744e-05	3.9826e-07	1.81367e-05
	0.517273	3.24919e-06	8.4028e-08	1.44633e-06	1.59318e-06	2.62017e-07	3.88616e-05	1.08054e-06	1.34014e-05
	0.517654	5.16449e-06	1.50255e-06	2.3697e-06	3.01225e-06	3.71562e-06	2.15385e-05	1.51553e-06	8.92322e-06
	0.518036	4.05665e-05	1.0739e-06	1.48231e-06	1.43742e-05	1.18887e-06	3.75247e-06	8.98614e-07	1.94665e-06
	0.518417	3.50225e-05	1.04924e-06	7.21622e-07	1.22645e-05	1.66443e-06	4.80412e-06	3.24827e-07	2.26446e-06
	0.518799	4.3771e-06	7.27077e-06	3.18461e-07	3.98878e-06	2.79686e-06	7.9032e-06	6.73582e-07	3.79121e-06
	0.51918	1.49295e-05	3.97441e-06	6.09956e-07	6.50462e-06	1.92776e-06	1.24599e-05	1.66998e-06	5.35255e-06
	0.519562	1.00313e-05	1.13159e-06	8.66259e-07	4.00972e-06	2.21848e-06	8.285e-06	4.78472e-06	5.09607e-06
	0.519943	1.59678e-05	1.3881e-05	5.75776e-07	1.01415e-05	2.14337e-06	4.23459e-06	2.63941e-06	3.00579e-06
	0.520325	3.87222e-06	2.527e-05	5.70266e-07	9.90416e-06	1.15214e-06	5.03276e-06	6.8268e-07	2.28919e-06
	0.520706	3.96244e-06	2.34862e-05	1.25779e-06	9.56881e-06	4.90916e-07	6.34991e-06	9.92515e-07	2.61111e-06
	0.521088	1.32736e-05	1.9914e-05	7.00468e-07	1.1296e-05	6.35204e-07	3.66809e-06	8.11153e-07	1.70482e-06
	0.521469	2.10608e-06	8.19628e-06	5.84622e-08	3.45361e-06	3.46192e-06	2.71859e-05	4.06321e-07	1.03514e-05
	0.521851	2.71381e-06	6.60116e-07	4.08283e-07	1.26074e-06	3.06443e-06	2.72479e-05	2.77049e-07	1.01965e-05
	0.522232	1.19445e-05	2.29867e-06	1.8819e-06	5.37502e-06	3.56203e-06	1.4182e-05	9.27052e-07	6.22369e-06
	0.522614	7.75223e-06	2.21595e-06	2.86675e-06	4.27831e-06	1.46125e-06	2.27399e-06	5.45401e-07	1.42688e-06
	0.522995	9.6837e-07	1.74256e-06	2.09972e-06	1.60355e-06	4.03449e-07	1.77076e-06	9.96425e-08	7.5795e-07
	0.523376	6.62591e-06	3.97411e-07	1.16147e-06	2.72826e-06	1.62049e-06	3.40723e-06	8.7533e-07	1.96768e-06
	0.523758	8.11232e-06	5.00651e-07	2.04172e-07	2.93905e-06	1.45545e-06	1.70142e-06	6.24472e-07	1.26045e-06
	0.524139	9.92133e-06	2.5593e-06	1.34725e-06	4.60929e-06	5.65366e-07	1.2937e-05	1.23761e-06	4.91333e-06
	0.524521	8.01995e-06	1.71251e-05	1.61706e-06	8.9207e-06	3.38217e-07	7.60708e-06	6.5524e-07	2.86685e-06
	0.524902	6.75189e-06	1.07712e-05	2.03511e-07	5.90887e-06	3.15797e-06	6.78247e-06	1.92262e-07	3.37757e-06
	0.525284	1.29611e-06	3.50915e-06	3.49655e-07	1.7183e-06	3.64808e-06	5.58552e-07	1.59336e-06	1.93333e-06
	0.525665	2.23984e-05	1.71514e-06	1.27597e-06	8.46317e-06	7.79838e-07	4.96039e-06	2.48755e-06	2.74259e-06
	0.526047	9.8825e-06	5.53153e-06	5.56355e-07	5.32346e-06	1.40421e-06	3.18495e-06	1.9854e-06	2.19152e-06
	0.526428	6.89982e-06	4.03964e-06	9.88881e-08	3.67945e-06	2.10536e-06	2.92646e-06	2.15533e-07	1.74912e-06
	0.52681	2.22725e-05	1.88042e-06	9.22968e-07	8.35863e-06	5.99246e-07	3.35858e-06	9.50455e-07	1.63609e-06
	0.527191	1.18124e-05	3.66627e-06	2.79306e-06	6.09058e-06	9.21115e-07	3.31521e-06	3.18567e-06	2.474e-06
	0.527573	8.23006e-06	2.73123e-06	3.24631e-06	4.73587e-06	3.35065e-06	2.10742e-05	3.41029e-06	9.27838e-06
	0.527954	1.85512e-05	9.90566e-07	6.52855e-07	6.73154e-06	2.02662e-06	7.62414e-06	2.6463e-06	4.09902e-06
	0.528336	4.27707e-06	1.02244e-05	1.3902e-08	4.83846e-06	4.10714e-07	5.52316e-06	1.93418e-06	2.62268e-06
	0.528717	1.46469e-05	1.89412e-05	3.75981e-08	1.12086e-05	3.40771e-06	3.49737e-06	1.10099e-06	2.66869e-06
	0.529099	2.27024e-05	8.57608e-06	1.05956e-07	1.04615e-05	1.67988e-06	1.72978e-05	8.62566e-07	6.61342e-06
	0.52948	2.08618e-05	2.71258e-06	1.25754e-07	7.90004e-06	8.39747e-07	1.1782e-05	4.12935e-07	4.34489e-06
	0.529861	8.67697e-07	3.56842e-06	2.70617e-07	1.56891e-06	2.91158e-06	9.50085e-06	9.19936e-07	4.44412e-06
	0.530243	2.74858e-05	6.26869e-06	4.85e-07	1.14132e-05	3.58912e-07	4.20883e-06	1.29044e-06	1.95273e-06
	0.530624	2.47469e-05	6.73739e-07	5.97641e-07	8.67276e-06	1.13041e-06	2.42599e-06	8.39836e-07	1.46541e-06
	0.531006	6.75632e-06	2.14693e-06	1.02079e-06	3.30801e-06	1.3994e-06	4.01763e-07	2.07401e-07	6.69521e-07
	0.531387	3.23286e-06	8.95717e-07	5.14906e-07	1.54783e-06	1.18438e-07	2.19488e-07	1.079e-07	1.48609e-07
	0.531769	9.87684e-06	2.61674e-07	5.15807e-07	3.55144e-06	8.02858e-07	6.91088e-06	9.83481e-08	2.60403e-06
	0.53215	1.04573e-05	4.00181e-06	5.00929e-07	4.98668e-06	2.2863e-07	1.86605e-05	4.67702e-07	6.45228e-06
	0.532532	4.12427e-07	3.40076e-06	3.0832e-07	1.37384e-06	3.69942e-06	9.45272e-06	3.54852e-07	4.50233e-06
	0.532913	1.36877e-06	5.51138e-07	9.27649e-07	9.49186e-07	1.83815e-06	1.20505e-05	2.31116e-07	4.70659e-06
	0.533295	2.6296e-06	4.15976e-07	1.33478e-06	1.46012e-06	8.71269e-07	5.60698e-05	1.06293e-07	1.90158e-05
	0.533676	2.36107e-06	1.70583e-06	1.35958e-07	1.40095e-06	9.18883e-09	4.83944e-05	9.55739e-08	1.61664e-05
	0.534058	2.11627e-06	9.18718e-07	5.66145e-08	1.03053e-06	3.86551e-06	1.41654e-05	7.04982e-08	6.0338e-06
	0.534439	1.07881e-06	5.72216e-07	3.12357e-08	5.60754e-07	4.48973e-06	3.85328e-06	1.45342e-07	2.82945e-06
	0.534821	1.32937e-06	1.32194e-06	8.66965e-07	1.17276e-06	1.05307e-06	4.3936e-06	4.04218e-07	1.9503e-06
	0.535202	1.42499e-05	1.82863e-06	8.85946e-07	5.65483e-06	1.80664e-06	9.13651e-06	5.52431e-07	3.83186e-06
	0.535583	1.08474e-05	4.0271e-08	1.9678e-07	3.69482e-06	2.61942e-06	2.27329e-05	7.97526e-07	8.71662e-06
	0.535965	5.60053e-07	4.25742e-06	4.73504e-07	1.76366e-06	1.4939e-06	4.70662e-06	1.56691e-06	2.58914e-06
	0.536346	5.69828e-06	5.24803e-06	1.07865e-06	4.00832e-06	4.41739e-07	6.18037e-06	5.61759e-07	2.39462e-06
	0.536728	9.28322e-06	3.02813e-06	7.27303e-07	4.34622e-06	5.58043e-07	7.95515e-06	1.04845e-07	2.87268e-06
	0.537109	3.15505e-06	1.63722e-06	6.09022e-07	1.80043e-06	2.51967e-06	1.45711e-05	4.4047e-07	5.84375e-06
	0.537491	6.18814e-07	1.09987e-06	1.81921e-07	6.33535e-07	3.79523e-06	1.09194e-05	7.6531e-07	5.15998e-06
	0.537872	1.70187e-06	6.55381e-07	4.85971e-07	9.47741e-07	2.53298e-06	8.06709e-07	1.54779e-07	1.16482e-06
	0.538254	7.69738e-06	4.07884e-06	6.96303e-07	4.15751e-06	1.41509e-07	2.99755e-06	2.14135e-08	1.05349e-06
	0.538635	1.42224e-05	6.29452e-06	4.00199e-07	6.97237e-06	5.0319e-07	2.01181e-05	5.22499e-07	7.04793e-06
	0.539017	1.31698e-06	3.69614e-06	3.02015e-07	1.77171e-06	1.02631e-06	1.29603e-05	1.29841e-06	5.09501e-06
	0.539398	1.38096e-06	2.88376e-06	4.3052e-07	1.56508e-06	1.13151e-06	6.1502e-06	9.19097e-07	2.7336e-06
	0.53978	3.55936e-06	4.60729e-06	1.46757e-06	3.21141e-06	4.96356e-07	3.36305e-06	1.7705e-06	1.87664e-06
	0.540161	1.42788e-06	2.6363e-06	2.31348e-06	2.12589e-06	1.54525e-06	3.32873e-06	9.92463e-07	1.95548e-06
	0.540543	8.7167e-06	1.54722e-05	1.17461e-06	8.4545e-06	2.06412e-06	4.58318e-06	9.92142e-07	2.54648e-06
	0.540924	2.60703e-06	2.1932e-05	1.25558e-06	8.5982e-06	9.23761e-10	2.93222e-06	1.6913e-06	1.54148e-06
	0.541306	1.64614e-06	2.81861e-06	1.46616e-06	1.97697e-06	1.14588e-06	7.58753e-06	5.43772e-08	2.92926e-06
	0.541687	3.61994e-06	8.29545e-07	7.72685e-08	1.50892e-06	1.07621e-06	5.64043e-06	8.28481e-07	2.51504e-06
	0.542068	3.82037e-06	1.04645e-06	5.0017e-07	1.789e-06	6.88074e-07	6.82033e-06	1.23528e-06	2.91456e-06
	0.54245	1.18454e-05	1.14262e-06	9.01589e-07	4.62987e-06	6.1598e-07	2.17212e-05	1.21405e-06	7.85041e-06
	0.542831	1.20116e-05	3.64381e-06	4.52052e-07	5.36915e-06	9.60849e-07	3.32844e-05	5.26957e-07	1.15907e-05
	0.543213	1.98821e-06	1.24483e-05	5.64383e-07	5.0003e-06	4.45842e-07	1.06825e-05	1.74033e-07	3.76746e-06
	0.543594	4.25807e-06	6.67681e-06	9.22098e-08	3.6757e-06	6.49308e-07	2.06702e-05	3.83647e-08	7.11929e-06
	0.543976	3.85165e-06	3.82253e-06	8.98493e-09	2.56105e-06	2.14844e-06	2.99304e-05	3.44446e-07	1.08078e-05
	0.544357	3.64316e-06	2.40315e-06	2.76199e-07	2.1075e-06	7.99288e-07	1.55377e-05	1.16379e-06	5.83359e-06
	0.544739	2.06161e-06	4.35674e-07	3.36781e-07	9.44688e-07	3.47598e-07	1.6735e-06	3.94765e-07	8.05288e-07
	0.54512	5.70852e-06	1.21994e-07	3.92938e-07	2.07448e-06	5.08967e-07	3.9778e-06	2.0793e-07	1.5649e-06
	0.545502	2.6594e-07	5.71093e-07	6.94153e-07	5.10395e-07	6.98252e-07	1.81156e-05	2.07727e-07	6.34053e-06
	0.545883	1.93456e-06	2.6696e-08	5.91481e-07	8.50912e-07	2.16657e-07	2.23867e-05	1.64867e-07	7.58941e-06
	0.546265	4.60335e-06	1.2013e-06	4.93355e-07	2.09933e-06	1.78909e-06	5.32796e-06	1.15643e-07	2.4109e-06
	0.546646	1.12859e-06	3.14443e-06	9.42136e-08	1.45574e-06	6.83706e-07	5.68085e-07	1.30963e-07	4.60918e-07
	0.547028	8.70178e-06	4.31957e-06	1.39553e-06	4.80563e-06	4.05141e-08	2.93917e-07	1.14177e-07	1.49536e-07
	0.547409	3.03703e-06	1.76603e-06	2.32349e-06	2.37552e-06	3.85754e-07	2.70566e-06	4.37286e-07	1.17623e-06
	0.547791	7.86652e-06	8.67744e-08	2.13181e-06	3.3617e-06	2.3013e-07	1.36725e-05	1.28702e-06	5.06322e-06
	0.548172	1.88039e-05	3.08227e-07	1.02117e-07	6.40475e-06	2.2492e-06	1.03481e-05	2.40836e-06	5.00189e-06
	0.548553	1.66394e-05	3.69692e-06	5.84273e-07	6.97353e-06	2.19251e-06	8.11082e-07	9.4081e-07	1.3148e-06
	0.548935	7.08885e-06	2.52197e-06	5.0684e-07	3.37255e-06	1.25051e-06	9.45902e-06	6.15008e-07	3.77485e-06
	0.549316	9.60135e-06	1.52061e-06	7.03258e-07	3.94174e-06	4.77072e-07	2.31172e-05	7.24057e-07	8.10611e-06
	0.549698	1.72755e-07	1.59836e-06	7.96535e-07	8.55883e-07	3.28789e-08	1.26831e-05	7.78214e-07	4.49806e-06
	0.550079	1.50501e-05	1.387e-06	3.22724e-06	6.55478e-06	3.9171e-07	3.66302e-07	6.32058e-07	4.63357e-07
	0.550461	2.16408e-06	3.022e-06	2.24414e-06	2.47674e-06	4.42133e-07	1.13228e-06	1.81683e-07	5.85365e-07
	0.550842	6.53182e-06	7.68585e-07	3.54891e-08	2.4453e-06	7.8976e-07	1.35001e-05	5.53291e-07	4.94772e-06
	0.551224	3.23598e-05	2.06785e-06	1.47745e-07	1.15251e-05	4.06304e-07	9.46012e-06	1.25601e-06	3.70748e-06
	0.551605	1.49867e-05	2.16893e-06	7.12732e-07	5.95612e-06	8.97538e-07	1.07378e-05	6.84717e-07	4.10669e-06
	0.551987	4.10277e-06	3.24855e-07	5.70297e-07	1.66597e-06	1.10788e-06	7.91902e-07	8.08214e-07	9.02665e-07
	0.552368	1.85661e-06	2.05342e-06	5.25365e-07	1.47847e-06	7.5303e-07	4.88736e-07	1.15544e-06	7.99069e-07
	0.55275	2.72893e-06	1.0219e-06	8.44805e-07	1.53188e-06	2.50429e-06	3.03065e-06	3.767e-06	3.10065e-06
	0.553131	5.65077e-06	5.32816e-07	9.00517e-07	2.36137e-06	1.39645e-06	1.33631e-05	1.95834e-06	5.57263e-06
	0.553513	1.6666e-06	1.76111e-07	8.99877e-07	9.14196e-07	8.24477e-07	1.10562e-05	1.08677e-06	4.32248e-06
	0.553894	3.30354e-06	2.39532e-06	5.38398e-07	2.07909e-06	1.16726e-06	9.35911e-07	4.12263e-08	7.14799e-07
	0.554276	7.64594e-06	3.96965e-07	2.01794e-06	3.35362e-06	1.79365e-06	4.39093e-06	5.57212e-07	2.24726e-06
	0.554657	1.33411e-05	2.0762e-07	1.66731e-06	5.07201e-06	3.89427e-06	2.38577e-05	1.25877e-07	9.29262e-06
	0.555038	3.64636e-06	9.17183e-07	4.09316e-07	1.65762e-06	1.04626e-06	3.06986e-05	1.3246e-08	1.0586e-05
	0.55542	2.12561e-05	1.75178e-06	8.9037e-07	7.96608e-06	1.93396e-06	1.87193e-05	2.18015e-07	6.95709e-06
	0.555801	1.24414e-05	7.66254e-07	1.5064e-06	4.90468e-06	2.83138e-06	1.59299e-06	5.85591e-09	1.47674e-06
	0.556183	1.47174e-05	1.79087e-06	6.11075e-07	5.70645e-06	5.96112e-07	7.6949e-06	5.77945e-07	2.95632e-06
	0.556564	2.97675e-05	3.3265e-07	4.24653e-07	1.01749e-05	3.80875e-07	1.50182e-05	3.51952e-07	5.25034e-06
	0.556946	9.62713e-06	1.3934e-06	3.66033e-07	3.79552e-06	3.01927e-06	1.56295e-05	4.38287e-08	6.23087e-06
	0.557327	7.16688e-06	2.66905e-06	6.4575e-07	3.49389e-06	2.21839e-06	1.3104e-05	9.7515e-08	5.13997e-06
	0.557709	1.96523e-05	2.02373e-06	4.21919e-07	7.36598e-06	2.43538e-07	1.64449e-06	2.73429e-07	7.20486e-07
	0.55809	2.21816e-05	1.36663e-06	3.02691e-07	7.95031e-06	1.73268e-06	1.67219e-06	2.06402e-08	1.14184e-06
	0.558472	1.37372e-05	8.90744e-07	4.40084e-07	5.02268e-06	2.22915e-07	2.59391e-06	4.27303e-08	9.53185e-07
	0.558853	9.79293e-06	6.88119e-08	1.4967e-06	3.78615e-06	1.29564e-06	5.81013e-06	3.09601e-08	2.37891e-06
	0.559235	1.99592e-06	6.36323e-07	2.45199e-06	1.69474e-06	4.74335e-06	1.97802e-05	4.46081e-07	8.32321e-06
	0.559616	4.83447e-06	3.29412e-06	2.82627e-06	3.65162e-06	3.03589e-06	8.02497e-06	1.12485e-06	4.0619e-06
	0.559998	1.92328e-05	9.32639e-07	1.36006e-06	7.17517e-06	1.38192e-06	7.43784e-06	5.86728e-07	3.1355e-06
	0.560379	6.74444e-06	2.65758e-06	2.47337e-08	3.14225e-06	2.96635e-06	2.91329e-06	1.21156e-07	2.00027e-06
	0.56076	6.55934e-06	2.02665e-06	1.63062e-07	2.91635e-06	2.77863e-06	1.28411e-06	2.60802e-08	1.36294e-06
	0.561142	1.59392e-05	1.05499e-06	1.43265e-07	5.71248e-06	2.28496e-06	1.26847e-06	2.80946e-08	1.19384e-06
	0.561523	1.21599e-06	2.87415e-06	4.94123e-08	1.37985e-06	2.81372e-06	1.34777e-06	9.44233e-08	1.41864e-06
	0.561905	2.03154e-06	1.20279e-06	7.24525e-09	1.08053e-06	1.52636e-06	1.54089e-06	1.34266e-07	1.06717e-06
	0.562286	7.38819e-06	8.43616e-07	3.14897e-08	2.75443e-06	9.24139e-07	9.57278e-06	1.87623e-06	4.12438e-06
	0.562668	8.95078e-07	8.02995e-07	2.13372e-07	6.37148e-07	8.28783e-07	2.50871e-05	2.56926e-06	9.49505e-06
	0.563049	4.75338e-06	1.09461e-06	2.79419e-07	2.04247e-06	7.3406e-07	2.6018e-05	2.22501e-06	9.65902e-06
	0.563431	1.66638e-05	4.03787e-06	4.86022e-07	7.06256e-06	7.64797e-07	1.88837e-05	1.73541e-06	7.12797e-06
	0.563812	3.18968e-05	1.18742e-06	6.66593e-07	1.12503e-05	2.16595e-06	6.37827e-06	6.2657e-07	3.05693e-06
	0.564194	1.30649e-05	2.40705e-07	5.72535e-07	4.62605e-06	4.35612e-06	1.97236e-05	9.79218e-07	8.35298e-06
	0.564575	5.27357e-06	7.46236e-07	4.31641e-07	2.15048e-06	6.13964e-06	1.1404e-05	6.93402e-07	6.07901e-06
	0.564957	1.16462e-05	2.73661e-06	5.72754e-08	4.81336e-06	2.63752e-06	1.65497e-05	1.65531e-07	6.45092e-06
	0.565338	1.97859e-05	9.08784e-07	7.16412e-08	6.92211e-06	1.01498e-06	2.56346e-05	5.38052e-08	8.90113e-06
	0.56572	1.82952e-05	1.17427e-07	6.5998e-09	6.13974e-06	1.31725e-07	1.67259e-05	1.69916e-07	5.67585e-06
	0.566101	7.07013e-06	1.54464e-07	5.18782e-08	2.42549e-06	2.77057e-07	6.9843e-07	1.14349e-08	3.28974e-07
	0.566483	1.87867e-06	6.73558e-07	4.72621e-07	1.00828e-06	3.71988e-07	5.35567e-06	5.50334e-07	2.09266e-06
	0.566864	7.40261e-06	1.45023e-06	2.00875e-07	3.01791e-06	4.70304e-07	2.24243e-05	7.77641e-07	7.89075e-06
	0.567245	1.51432e-06	1.21678e-06	7.76395e-08	9.36247e-07	8.25065e-07	1.52966e-05	7.43939e-08	5.39869e-06
	0.567627	1.10845e-06	6.13599e-07	2.67803e-07	6.63284e-07	8.69502e-08	4.51829e-06	3.14005e-07	1.63975e-06
	0.568008	2.5599e-06	2.54569e-07	1.56601e-06	1.46016e-06	3.40704e-07	6.29158e-06	1.53944e-07	2.26208e-06
	0.56839	3.76554e-07	3.93209e-06	8.13706e-07	1.70745e-06	1.06084e-07	4.60284e-06	3.30712e-07	1.67988e-06
	0.568771	1.94284e-06	5.8753e-06	2.32109e-07	2.68342e-06	9.31563e-07	7.63096e-07	6.98358e-07	7.97672e-07
	0.569153	4.05527e-06	1.99369e-06	2.0699e-07	2.08532e-06	9.92374e-07	8.09134e-06	4.37331e-07	3.17368e-06
	0.569534	2.72697e-06	3.78123e-07	4.44002e-08	1.04983e-06	9.82894e-07	1.04611e-05	7.137e-08	3.83845e-06
	0.569916	1.00564e-05	9.21136e-09	3.30594e-07	3.4654e-06	2.66759e-06	3.90278e-06	1.6998e-07	2.24678e-06
	0.570297	5.77413e-06	1.80733e-06	1.35415e-06	2.97854e-06	2.2468e-06	2.76013e-06	2.43166e-07	1.75003e-06
	0.570679	1.01937e-06	4.17109e-06	3.59903e-07	1.85012e-06	1.32522e-06	1.41096e-06	1.30109e-08	9.16397e-07
	0.57106	2.42326e-05	3.53481e-06	2.11972e-08	9.26287e-06	1.04208e-06	2.2683e-06	4.07337e-07	1.23924e-06
	0.571442	3.00732e-05	2.16612e-06	8.75229e-08	1.07756e-05	3.24154e-07	6.42235e-06	7.98731e-07	2.51508e-06
	0.571823	1.47653e-05	4.97059e-06	4.32985e-07	6.72296e-06	1.4433e-06	2.96692e-06	5.20817e-07	1.64368e-06
	0.572205	3.41885e-06	5.17225e-06	5.04114e-07	3.03174e-06	2.45421e-06	3.7306e-06	7.76044e-08	2.08747e-06
	0.572586	1.11416e-05	3.4988e-07	1.20422e-06	4.2319e-06	1.08946e-06	1.18686e-06	1.19031e-08	7.62741e-07
	0.572968	1.34277e-05	5.3131e-07	1.37821e-06	5.11241e-06	3.05907e-06	1.32988e-06	3.89054e-07	1.59267e-06
	0.573349	1.44843e-05	2.27624e-06	3.68006e-07	5.70952e-06	1.8651e-06	3.56398e-06	7.24426e-07	2.05117e-06
	0.57373	7.72996e-06	3.04689e-06	1.05363e-07	3.6274e-06	1.48361e-07	2.59504e-07	6.87877e-07	3.65247e-07
	0.574112	7.29902e-06	6.63941e-06	1.53087e-07	4.69717e-06	9.84547e-07	6.11752e-06	1.03674e-06	2.71294e-06
	0.574493	6.41503e-06	2.79547e-06	1.0209e-07	3.1042e-06	9.27598e-07	6.44796e-06	6.22616e-08	2.47927e-06
	0.574875	1.56272e-05	1.55602e-08	3.06167e-07	5.31631e-06	3.6328e-07	2.16357e-06	1.50352e-08	8.47295e-07
	0.575256	8.05946e-06	1.89037e-06	1.15976e-06	3.7032e-06	1.07118e-06	6.23298e-06	2.25356e-07	2.50984e-06
	0.575638	1.13615e-05	2.73176e-06	6.6712e-08	4.71999e-06	3.43315e-07	3.70993e-06	8.01415e-07	1.61822e-06
	0.576019	2.85788e-06	1.37543e-06	6.64822e-07	1.63271e-06	4.85738e-06	1.06897e-06	1.08559e-06	2.33731e-06
	0.576401	1.05889e-05	1.72603e-06	1.50172e-06	4.60555e-06	5.77729e-06	1.46499e-06	1.49372e-06	2.912e-06
	0.576782	1.34145e-05	1.19314e-06	1.75205e-06	5.45323e-06	1.5461e-06	5.4141e-06	3.70485e-07	2.44356e-06
	0.577164	9.89268e-06	1.53256e-06	1.14525e-06	4.19016e-06	5.95176e-07	1.13609e-06	1.57421e-07	6.29562e-07
	0.577545	2.26522e-06	9.20289e-07	1.55973e-06	1.58175e-06	1.51494e-06	7.11058e-06	1.22996e-07	2.91617e-06
	0.577927	4.71352e-06	6.13255e-08	2.18646e-06	2.32044e-06	3.09637e-06	7.16942e-06	1.45238e-07	3.47034e-06
	0.578308	2.32952e-05	5.71378e-07	1.94038e-06	8.60232e-06	4.47878e-06	7.10967e-06	3.52442e-08	3.87456e-06
	0.57869	1.666e-05	4.13339e-06	5.68131e-07	7.12051e-06	2.03872e-06	1.9742e-05	5.25658e-07	7.43546e-06
	0.579071	1.88913e-05	1.50034e-06	1.73184e-07	6.85494e-06	8.2607e-07	4.78447e-06	3.79491e-07	1.99668e-06
	0.579453	4.26591e-06	8.1849e-07	8.75406e-09	1.69772e-06	3.81198e-06	8.92751e-07	3.16099e-07	1.67361e-06
	0.579834	1.87384e-07	3.00122e-06	1.82085e-06	1.66982e-06	1.13735e-06	3.11781e-07	1.37303e-07	5.28811e-07
	0.580215	2.74532e-06	3.24065e-06	1.85158e-06	2.61252e-06	1.51072e-06	2.5545e-06	2.81903e-07	1.44904e-06
	0.580597	1.50955e-05	2.18847e-06	1.02722e-06	6.10373e-06	1.02585e-06	4.61037e-06	1.15948e-06	2.26523e-06
	0.580978	1.89168e-05	4.08226e-06	2.23105e-06	8.41004e-06	9.11561e-07	7.60459e-06	4.02739e-07	2.97296e-06
	0.58136	2.919e-05	4.32496e-06	2.5339e-07	1.12561e-05	6.77139e-07	1.082e-05	7.00173e-08	3.85572e-06
	0.581741	2.43045e-06	4.15112e-07	9.17211e-07	1.25426e-06	8.17544e-07	2.34343e-06	3.86831e-07	1.1826e-06
	0.582123	8.14633e-06	8.51761e-07	5.9271e-07	3.19693e-06	6.37428e-07	1.25935e-06	9.03989e-07	9.33589e-07
	0.582504	6.50866e-06	2.03115e-06	8.54968e-08	2.8751e-06	2.31451e-06	1.33438e-06	9.18998e-07	1.52263e-06
	0.582886	7.67307e-06	1.69239e-06	2.01011e-07	3.18882e-06	3.99282e-06	5.67448e-08	1.18136e-06	1.74364e-06
	0.583267	1.45866e-05	1.29232e-06	3.27187e-07	5.40204e-06	2.51609e-06	2.33873e-07	1.21676e-06	1.32224e-06
	0.583649	1.85931e-05	6.14829e-07	8.18972e-07	6.67563e-06	3.3716e-07	1.89195e-06	6.16505e-07	9.48538e-07
	0.58403	1.76865e-05	1.32176e-06	1.59037e-06	6.86621e-06	3.58328e-08	1.20855e-05	4.03355e-07	4.1749e-06
	0.584412	2.88411e-05	2.62986e-06	1.82993e-07	1.05513e-05	5.46664e-07	9.1593e-06	6.75503e-07	3.46049e-06
	0.584793	3.00089e-06	1.61442e-06	5.07264e-07	1.70752e-06	9.52711e-07	6.52533e-06	2.09952e-07	2.56266e-06
	0.585175	5.92076e-06	3.40605e-08	8.26892e-07	2.26057e-06	5.22608e-07	1.48532e-05	1.05208e-06	5.47596e-06
	0.585556	4.0035e-06	3.3947e-06	1.09179e-06	2.83e-06	6.88909e-07	1.41294e-05	4.24942e-07	5.08108e-06
	0.585938	5.18305e-07	4.94979e-06	2.07459e-07	1.89185e-06	2.78675e-06	1.06106e-05	6.98656e-07	4.69867e-06
	0.586319	3.17868e-06	7.75939e-07	1.27632e-06	1.74365e-06	1.93075e-06	1.85603e-06	5.02932e-07	1.4299e-06
	0.5867	2.1646e-06	1.11015e-06	3.33083e-06	2.20186e-06	1.99857e-06	1.68547e-07	6.35083e-08	7.43542e-07
	0.587082	2.99101e-06	1.2799e-06	2.89166e-06	2.38752e-06	2.51173e-06	2.05235e-07	2.25235e-07	9.80733e-07
	0.587463	3.80124e-07	9.64023e-07	4.82971e-07	6.09039e-07	6.19055e-07	1.96965e-06	7.77215e-08	8.88809e-07
	0.587845	2.79625e-06	7.59833e-08	1.92381e-07	1.02154e-06	4.34178e-07	8.93963e-06	6.06123e-07	3.32664e-06
	0.588226	6.7675e-07	3.12008e-07	4.25861e-07	4.7154e-07	1.04376e-06	6.96056e-07	5.38699e-07	7.59505e-07
	0.588608	5.70958e-06	1.39168e-07	7.36611e-07	2.19512e-06	1.99159e-06	1.92374e-06	3.37629e-07	1.41765e-06
	0.588989	6.5169e-06	3.98298e-07	1.20218e-06	2.70579e-06	9.54547e-07	2.70909e-06	3.62351e-07	1.342e-06
	0.589371	1.07387e-05	1.47535e-06	9.48743e-07	4.3876e-06	3.96599e-06	2.73467e-06	1.27847e-06	2.65971e-06
	0.589752	5.59947e-06	3.58703e-06	9.38253e-08	3.09344e-06	1.89596e-06	8.71264e-07	6.74788e-08	9.44901e-07
	0.590134	4.44811e-06	3.86192e-06	1.38839e-07	2.81629e-06	9.08201e-07	2.58337e-06	2.98549e-08	1.17381e-06
	0.590515	1.96807e-05	6.35461e-07	6.8555e-08	6.79491e-06	2.65312e-07	5.32817e-07	1.90168e-07	3.29432e-07
	0.590897	9.77968e-05	3.13185e-06	2.5351e-07	3.37274e-05	4.96673e-07	1.84909e-06	2.59537e-07	8.68433e-07
	0.591278	8.60003e-05	6.93071e-06	6.05617e-07	3.11789e-05	2.31758e-06	2.52089e-06	2.56519e-07	1.69833e-06
	0.59166	3.33089e-05	6.95049e-06	4.06551e-07	1.35553e-05	1.8779e-06	1.06914e-06	3.87957e-07	1.11167e-06
	0.592041	1.09825e-05	2.59699e-06	9.30588e-07	4.83669e-06	1.75822e-06	1.19853e-07	1.51557e-06	1.13121e-06
	0.592422	2.83259e-05	1.46265e-06	2.76611e-06	1.08516e-05	2.18906e-08	1.3883e-06	1.13111e-06	8.471e-07
	0.592804	1.80755e-05	9.38558e-07	2.31199e-06	7.10868e-06	2.77316e-07	4.9396e-06	3.759e-07	1.86427e-06
	0.593185	3.15105e-06	1.03928e-06	2.08095e-06	2.09043e-06	2.34514e-07	5.86053e-06	5.09462e-07	2.2015e-06
	0.593567	8.65717e-06	2.81593e-06	1.35383e-06	4.27564e-06	1.9089e-07	3.24415e-07	3.04413e-07	2.73239e-07
	0.593948	3.81634e-06	1.69794e-06	2.65324e-07	1.92653e-06	1.81675e-07	2.0166e-06	8.53514e-07	1.01726e-06
	0.59433	8.83376e-06	2.96725e-07	2.26768e-07	3.11908e-06	2.24179e-07	2.64165e-06	5.64853e-07	1.14356e-06
	0.594711	5.53025e-05	2.56642e-07	1.40874e-07	1.85667e-05	2.82087e-07	7.50591e-06	6.38811e-08	2.61729e-06
	0.595093	5.25515e-05	2.88879e-06	5.89031e-09	1.84821e-05	4.37081e-07	1.99842e-06	2.43551e-08	8.19952e-07
	0.595474	1.90505e-05	3.52503e-06	3.71833e-07	7.64912e-06	2.48202e-06	5.83083e-07	5.41471e-09	1.02351e-06
	0.595856	2.37015e-05	1.17154e-06	8.83429e-07	8.58549e-06	2.9445e-06	3.5765e-06	2.14379e-07	2.24513e-06
	0.596237	7.98188e-06	5.86048e-07	1.79247e-07	2.91572e-06	1.59315e-06	3.11681e-07	1.64445e-06	1.18309e-06
	0.596619	3.3642e-05	7.37045e-08	4.92518e-07	1.14027e-05	3.84229e-07	7.89257e-06	1.34789e-06	3.20823e-06
	0.597	6.48014e-05	9.1538e-07	4.66635e-07	2.20611e-05	2.90292e-08	3.41297e-06	1.10757e-07	1.18425e-06
	0.597382	6.73618e-05	2.96778e-07	1.45577e-06	2.30381e-05	8.55053e-07	4.47189e-06	6.81547e-07	2.00283e-06
	0.597763	3.63986e-05	1.25591e-07	5.54941e-07	1.23597e-05	3.51874e-07	1.4606e-06	1.33189e-06	1.04812e-06
	0.598145	2.0545e-06	1.19046e-06	3.31943e-07	1.1923e-06	1.03062e-06	2.83305e-06	1.75298e-06	1.87222e-06
	0.598526	9.06801e-06	9.03385e-07	3.66192e-07	3.44586e-06	3.304e-07	1.37515e-08	5.87548e-07	3.10567e-07
	0.598907	2.4217e-05	7.51881e-07	1.45064e-06	8.80651e-06	8.88458e-07	2.68324e-09	1.00578e-06	6.32307e-07
	0.599289	0.000110824	1.15865e-07	5.93732e-07	3.71779e-05	3.84366e-07	5.86109e-07	7.47228e-07	5.72568e-07
	0.59967	0.000199594	6.5098e-07	1.85441e-07	6.68101e-05	1.73279e-07	9.54253e-06	9.23867e-08	3.2694e-06
	0.600052	0.000100675	5.64162e-07	4.3005e-08	3.37607e-05	2.43751e-06	6.76922e-05	3.11234e-07	2.34803e-05
	0.600433	1.80307e-05	7.28496e-08	2.95087e-08	6.04435e-06	2.15996e-06	3.3692e-05	6.36617e-07	1.21629e-05
	0.600815	1.89414e-05	3.50096e-07	3.88989e-08	6.44346e-06	1.4374e-06	2.50821e-06	8.51768e-08	1.3436e-06
	0.601196	2.99849e-05	9.27594e-07	1.39673e-06	1.07697e-05	3.87553e-07	7.17986e-06	2.61172e-07	2.60953e-06
	0.601578	6.3638e-06	2.96922e-06	4.17261e-06	4.50188e-06	1.2999e-06	3.84155e-06	1.11382e-06	2.08509e-06
	0.601959	5.04037e-05	2.17054e-06	2.23617e-06	1.82701e-05	5.64633e-06	2.84364e-07	2.77297e-07	2.06933e-06
	0.602341	9.1999e-05	2.24346e-07	2.32643e-07	3.08187e-05	3.21996e-06	3.89298e-08	3.6121e-07	1.2067e-06
	0.602722	5.17701e-05	1.31473e-06	2.46725e-08	1.77032e-05	3.20542e-07	2.65499e-07	1.98782e-07	2.61608e-07
	0.603104	7.83012e-05	1.56305e-06	1.3044e-06	2.70562e-05	3.89104e-07	4.42841e-06	1.07468e-06	1.96406e-06
	0.603485	3.21215e-05	2.68695e-06	2.80389e-06	1.25374e-05	5.90585e-07	6.09229e-06	2.80618e-07	2.32116e-06
	0.603867	1.18758e-05	5.33636e-06	2.52285e-06	6.57834e-06	2.58681e-07	7.37554e-06	3.76887e-07	2.67037e-06
	0.604248	2.95348e-06	1.45659e-06	1.46786e-06	1.95931e-06	8.98203e-07	1.46656e-05	4.47088e-07	5.33696e-06
	0.60463	2.70196e-06	1.67095e-06	7.6731e-07	1.71341e-06	1.01728e-06	5.12022e-06	9.17321e-07	2.35161e-06
	0.605011	8.88722e-06	6.17276e-07	1.04809e-06	3.51753e-06	1.06628e-06	3.36196e-06	1.12358e-06	1.85061e-06
	0.605392	1.47316e-05	1.83224e-07	8.46331e-07	5.25372e-06	2.29786e-06	2.99261e-06	3.17605e-07	1.86936e-06
	0.605774	1.57233e-05	5.10284e-07	4.5092e-07	5.5615e-06	3.28571e-06	3.60985e-06	5.0191e-07	2.46582e-06
	0.606155	9.98027e-06	6.9708e-07	4.37115e-07	3.70482e-06	2.01751e-06	2.59548e-06	1.42573e-06	2.01291e-06
	0.606537	2.48066e-05	1.14541e-08	5.84992e-07	8.46768e-06	1.13941e-06	4.15075e-06	1.20494e-06	2.16503e-06
	0.606918	1.14754e-05	1.74841e-06	4.3047e-07	4.55143e-06	1.65812e-06	2.51239e-06	1.36011e-06	1.84354e-06
	0.6073	4.90818e-06	3.96496e-06	3.19886e-08	2.96838e-06	2.16911e-06	6.78171e-07	3.46338e-07	1.06454e-06
	0.607681	8.00129e-06	4.16101e-06	1.87306e-07	4.11654e-06	8.31121e-07	1.16619e-06	5.64449e-07	8.5392e-07
	0.608063	1.62182e-05	3.35109e-06	1.10965e-08	6.5268e-06	4.70802e-06	1.26864e-07	1.66877e-07	1.66725e-06
	0.608444	7.8191e-05	1.39427e-06	4.56455e-07	2.66806e-05	1.68906e-06	4.87385e-07	1.6843e-07	7.81625e-07
	0.608826	0.000179276	2.23337e-07	4.13563e-07	5.9971e-05	4.27464e-07	5.75305e-06	3.15007e-07	2.16517e-06
	0.609207	0.000309527	1.15265e-07	5.44053e-07	0.000103395	8.77182e-07	8.42956e-06	1.5585e-07	3.1542e-06
	0.609589	0.000308241	7.07395e-07	4.7469e-07	0.000103141	1.82133e-06	1.2158e-06	2.53959e-07	1.09703e-06
	0.60997	0.000328164	1.02835e-06	1.13526e-06	0.000110109	9.5906e-07	5.6116e-07	2.70959e-07	5.9706e-07
	0.610352	0.00032001	1.22807e-06	1.09983e-06	0.000107446	2.87549e-07	4.67143e-06	4.46972e-08	1.66789e-06
	0.610733	0.000222809	4.12427e-07	1.19664e-06	7.4806e-05	3.05515e-07	1.01631e-05	5.31616e-07	3.66674e-06
	0.611115	0.000203115	7.39066e-07	1.13759e-06	6.83306e-05	1.06873e-06	9.25534e-07	1.43435e-07	7.12566e-07
	0.611496	0.000292642	3.52867e-06	1.59367e-07	9.87767e-05	8.10389e-07	1.52516e-05	1.47863e-07	5.40328e-06
	0.611877	0.000273848	1.50228e-06	9.22504e-07	9.20909e-05	6.64402e-07	1.23185e-05	8.82507e-09	4.33058e-06
	0.612259	0.000194701	6.92587e-07	9.22778e-07	6.54388e-05	1.41705e-06	6.19214e-06	1.50561e-07	2.58658e-06
	0.61264	0.000108396	4.71982e-07	4.92481e-08	3.63057e-05	1.13853e-06	1.17982e-05	4.62366e-07	4.46637e-06
	0.613022	2.53474e-05	1.30587e-08	1.36765e-06	8.90937e-06	6.77868e-07	1.34267e-06	8.67931e-07	9.62823e-07
	0.613403	2.52594e-05	1.98852e-07	1.04286e-06	8.8337e-06	3.19908e-07	5.33015e-06	1.65807e-06	2.43604e-06
	0.613785	0.000182055	1.03349e-06	1.12915e-07	6.10671e-05	2.07225e-07	2.20736e-05	9.05211e-07	7.72868e-06
	0.614166	0.000423861	3.90624e-06	2.82012e-07	0.000142683	2.48825e-07	1.03711e-05	5.07598e-07	3.70917e-06
	0.614548	0.000331297	2.55229e-06	6.07564e-07	0.000111486	1.58166e-06	2.92441e-06	1.26608e-06	1.92405e-06
	0.614929	0.0001037	1.13205e-06	5.93628e-07	3.51419e-05	2.43208e-06	1.94058e-05	5.29173e-07	7.45568e-06
	0.615311	2.34828e-05	6.90722e-07	3.87237e-08	8.07075e-06	1.05445e-06	4.33986e-06	1.65921e-07	1.85341e-06
	0.615692	1.10031e-05	5.11529e-07	7.34075e-07	4.0829e-06	3.93965e-07	6.04547e-06	1.26656e-07	2.1887e-06
	0.616074	6.82286e-06	1.80554e-06	1.4911e-06	3.37317e-06	1.78961e-06	4.31308e-06	1.28396e-06	2.46222e-06
	0.616455	4.22708e-05	4.67322e-06	1.73059e-06	1.62249e-05	2.45302e-07	1.17479e-05	1.47111e-06	4.4881e-06
	0.616837	0.000133757	1.92473e-06	1.32277e-06	4.56682e-05	1.42211e-06	1.24523e-05	5.11893e-07	4.79543e-06
	0.617218	0.000222094	2.65576e-06	2.18918e-07	7.49896e-05	1.04916e-06	4.69822e-07	3.1514e-07	6.11374e-07
	0.617599	0.000355433	4.25525e-06	9.99179e-07	0.000120229	8.61501e-07	1.46805e-06	1.14362e-07	8.14638e-07
	0.617981	0.000371415	1.25475e-06	2.11936e-06	0.00012493	6.9864e-08	3.24911e-06	1.63246e-07	1.16074e-06
	0.618362	0.000324891	5.02316e-07	1.5983e-06	0.000108997	1.46482e-06	3.0935e-07	2.459e-07	6.73357e-07
	0.618744	0.000198204	9.37723e-07	4.45954e-07	6.65292e-05	3.31879e-06	4.23527e-06	1.87089e-07	2.58038e-06
	0.619125	0.000214455	5.77114e-07	3.08106e-06	7.27044e-05	9.06264e-07	3.33358e-06	2.03236e-09	1.41396e-06
	0.619507	0.00015307	2.71225e-07	1.43814e-06	5.15931e-05	2.83177e-06	2.01554e-06	3.57517e-07	1.73494e-06
	0.619888	6.23496e-05	1.76816e-07	2.04601e-07	2.09103e-05	4.03784e-06	1.92828e-05	5.82968e-07	7.96787e-06
	0.62027	0.000203966	1.23821e-07	5.69303e-07	6.82197e-05	1.71879e-06	2.31533e-05	3.13615e-07	8.39524e-06
	0.620651	0.000154245	1.05893e-06	1.22101e-06	5.2175e-05	1.44404e-06	1.20546e-05	5.46013e-07	4.68155e-06
	0.621033	6.50572e-06	1.90117e-06	1.09644e-06	3.16778e-06	7.44854e-07	1.94688e-05	4.46341e-07	6.88667e-06
	0.621414	3.07355e-05	4.37228e-07	7.26281e-07	1.0633e-05	1.14652e-07	3.43086e-05	8.14696e-07	1.1746e-05
	0.621796	4.88396e-05	2.83391e-07	1.2801e-06	1.6801e-05	1.01037e-06	3.99061e-05	4.43956e-07	1.37868e-05
	0.622177	1.96626e-05	7.5319e-07	8.40971e-07	7.08559e-06	3.16004e-06	4.18884e-05	3.16436e-07	1.51216e-05
	0.622559	8.26693e-06	7.65714e-07	2.15763e-06	3.73009e-06	1.05937e-06	1.09115e-05	7.2623e-07	4.23237e-06
	0.62294	3.72856e-05	2.63227e-06	2.61793e-06	1.41786e-05	3.64047e-07	9.73887e-06	2.9235e-07	3.46509e-06
	0.623322	6.81678e-05	2.79474e-06	6.78237e-07	2.38803e-05	1.64716e-07	7.73125e-06	3.48256e-07	2.74807e-06
	0.623703	4.84363e-05	1.5027e-06	4.55689e-07	1.67982e-05	1.51859e-06	3.09445e-06	7.42854e-08	1.56244e-06
	0.624084	2.2959e-06	4.48561e-06	4.02955e-07	2.39482e-06	7.94521e-06	6.64899e-06	3.93262e-07	4.99582e-06
	0.624466	2.05687e-05	2.13171e-06	1.12864e-07	7.60442e-06	9.51427e-06	2.54125e-06	9.64251e-08	4.05065e-06
	0.624847	2.2033e-05	2.32262e-06	8.94315e-08	8.14835e-06	1.034e-06	1.699e-05	3.42552e-07	6.12218e-06
	0.625229	7.18476e-05	2.73959e-07	6.56689e-08	2.40624e-05	1.53102e-08	8.87288e-06	5.10167e-07	3.13279e-06
	0.62561	0.000116346	8.34344e-07	8.24629e-07	3.9335e-05	1.414e-06	2.36497e-07	3.91873e-07	6.8079e-07
	0.625992	0.000159815	1.21415e-07	1.13888e-06	5.36918e-05	1.90071e-06	1.61514e-07	3.48e-07	8.03408e-07
	0.626373	6.88038e-05	1.96962e-07	2.80594e-06	2.39356e-05	1.29407e-06	5.30401e-06	8.65728e-07	2.48794e-06
	0.626755	4.79837e-06	3.9927e-10	7.68367e-07	1.85571e-06	3.37741e-07	1.60993e-05	9.80359e-08	5.51169e-06
	0.627136	7.37313e-06	8.75037e-07	5.33294e-07	2.92715e-06	1.4531e-07	2.60145e-05	3.71132e-07	8.84365e-06
	0.627518	4.13381e-05	2.13126e-06	4.42655e-07	1.46373e-05	4.74553e-07	1.03224e-05	1.72639e-07	3.65653e-06
	0.627899	1.10046e-05	1.42747e-06	1.05149e-06	4.49452e-06	1.63755e-06	4.01938e-06	2.55038e-07	1.97066e-06
	0.628281	0.000164045	1.04283e-06	3.57485e-06	5.62209e-05	2.8374e-06	1.9285e-06	2.21229e-07	1.66238e-06
	0.628662	0.000261542	9.0151e-07	1.45599e-06	8.79665e-05	3.54124e-06	8.14598e-06	2.46084e-07	3.97777e-06
	0.629044	8.9238e-05	2.16892e-06	1.80748e-07	3.05292e-05	1.73262e-07	2.0904e-05	2.76769e-07	7.11801e-06
	0.629425	7.02301e-05	1.1852e-06	2.30491e-06	2.45734e-05	1.04662e-06	1.01388e-05	3.36856e-08	3.7397e-06
	0.629807	0.000139742	1.62852e-06	1.95347e-06	4.77747e-05	3.17017e-08	4.97274e-06	1.73233e-06	2.24559e-06
	0.630188	9.50613e-05	5.77473e-07	1.05811e-06	3.22323e-05	8.0141e-07	2.9958e-06	2.05649e-06	1.95123e-06
	0.630569	0.000132158	1.56695e-06	7.98558e-07	4.48412e-05	3.82822e-07	5.89051e-06	6.62542e-07	2.31196e-06
	0.630951	0.000153629	1.933e-06	6.46271e-07	5.20694e-05	3.48928e-06	1.021e-05	3.22612e-07	4.67396e-06
	0.631332	0.000197809	6.85264e-07	5.22868e-07	6.6339e-05	1.94985e-06	8.09517e-06	1.78278e-06	3.9426e-06
	0.631714	0.000198248	3.16916e-07	1.95948e-06	6.68415e-05	3.269e-07	1.28869e-06	4.44533e-07	6.86708e-07
	0.632095	3.03321e-05	3.47863e-07	3.82399e-06	1.15013e-05	7.78597e-08	2.21773e-06	5.86358e-07	9.60649e-07
	0.632477	7.69412e-05	2.77597e-08	1.8818e-06	2.62836e-05	7.33095e-07	2.39076e-06	8.16796e-07	1.31355e-06
	0.632858	0.000276789	4.00782e-07	1.86835e-07	9.24589e-05	2.47982e-07	1.24059e-06	1.11609e-06	8.68221e-07
	0.63324	0.000135804	2.72008e-07	2.99104e-08	4.53686e-05	6.4948e-08	2.90893e-06	9.91061e-08	1.02433e-06
	0.633621	0.000142767	2.41891e-06	8.9896e-07	4.8695e-05	4.99043e-07	2.73173e-06	2.98239e-08	1.08687e-06
	0.634003	0.00023561	2.86356e-06	1.45869e-06	7.99774e-05	1.04302e-06	6.08957e-06	2.16198e-07	2.4496e-06
	0.634384	0.000229958	7.31269e-07	8.18508e-07	7.71693e-05	3.64305e-06	4.58205e-06	1.7832e-08	2.74764e-06
	0.634766	0.000209871	9.84619e-08	1.43438e-07	7.00376e-05	1.98542e-06	4.90137e-06	4.27955e-07	2.43825e-06
	0.635147	0.000294482	2.04669e-06	1.4243e-06	9.93177e-05	1.88154e-06	9.41787e-07	1.03488e-06	1.28607e-06
	0.635529	0.000195509	2.20525e-06	1.8948e-06	6.65363e-05	2.91666e-06	2.12514e-06	8.3907e-07	1.96029e-06
	0.63591	3.41374e-05	1.81483e-06	8.84743e-07	1.2279e-05	2.22218e-06	2.0547e-06	6.49595e-07	1.64216e-06
	0.636292	7.97512e-06	3.58052e-06	1.40553e-06	4.32039e-06	1.85637e-07	1.05218e-05	1.0121e-06	3.90651e-06
	0.636673	4.30493e-05	2.85656e-06	2.00092e-06	1.59689e-05	1.30462e-06	1.50398e-06	4.35856e-07	1.08149e-06
	0.637054	0.000162438	6.85979e-07	1.96009e-06	5.5028e-05	6.74178e-07	1.00368e-05	1.17238e-06	3.96112e-06
	0.637436	0.00045787	5.43142e-07	2.74827e-07	0.000152896	9.15934e-08	7.80867e-06	1.07935e-08	2.63702e-06
	0.637817	0.000518477	2.1907e-06	2.88248e-07	0.000173652	4.15634e-07	1.2184e-05	9.38205e-08	4.23115e-06
	0.638199	0.000257477	8.51574e-07	1.0982e-06	8.64756e-05	4.38898e-07	9.74081e-06	3.19733e-07	3.49981e-06
	0.63858	4.73069e-05	3.65634e-07	2.75339e-07	1.59826e-05	4.4618e-07	3.10867e-07	3.62874e-08	2.64445e-07
	0.638962	0.000184261	1.67141e-06	1.68114e-06	6.25378e-05	1.1553e-06	6.41286e-06	8.92503e-08	2.55247e-06
	0.639343	0.000113261	1.94895e-06	2.62533e-06	3.92784e-05	2.04159e-06	7.0063e-06	3.6529e-07	3.13773e-06
	0.639725	1.68637e-05	2.65145e-06	3.14428e-06	7.55314e-06	1.62644e-06	1.19482e-05	8.02105e-07	4.79225e-06
	0.640106	8.11563e-06	2.4707e-06	1.81728e-06	4.13454e-06	2.22751e-06	1.78492e-05	2.5891e-07	6.77854e-06
	0.640488	2.24709e-05	1.47448e-06	6.7888e-08	8.00442e-06	1.48163e-07	1.22629e-05	1.0572e-07	4.17226e-06
	0.640869	6.86051e-05	1.46173e-06	3.45051e-07	2.34706e-05	2.35561e-06	7.31223e-07	1.39515e-07	1.07545e-06
	0.641251	0.000392345	1.7653e-06	1.26215e-06	0.000131791	2.13391e-06	2.25781e-06	4.08582e-07	1.6001e-06
	0.641632	0.00016878	9.8394e-07	1.88935e-06	5.72178e-05	1.25257e-06	7.23799e-06	1.51894e-07	2.88082e-06
	0.642014	6.61338e-05	5.80312e-07	7.51468e-07	2.24885e-05	3.32367e-06	7.95595e-06	1.95372e-07	3.825e-06
	0.642395	7.382e-05	9.07311e-06	5.10802e-07	2.78013e-05	2.16161e-06	9.3891e-06	1.58071e-07	3.90293e-06
	0.642776	5.17273e-06	4.52337e-06	1.05393e-06	3.58334e-06	4.33636e-06	2.74076e-05	3.57909e-07	1.07006e-05
	0.643158	7.90163e-05	3.2938e-07	2.38709e-06	2.72443e-05	2.2467e-06	2.05617e-05	4.53379e-07	7.75393e-06
	0.643539	1.78243e-05	2.65422e-06	2.56624e-06	7.68159e-06	1.72484e-06	1.51321e-05	4.25342e-07	5.76076e-06
	0.643921	3.41827e-06	3.61057e-06	1.08694e-06	2.70526e-06	2.59033e-06	3.72995e-06	1.3772e-07	2.15267e-06
	0.644302	9.57492e-05	1.5072e-06	4.61042e-07	3.25725e-05	3.14509e-06	2.0614e-05	2.84173e-07	8.01442e-06
	0.644684	0.000257951	9.38594e-07	1.52132e-06	8.68036e-05	3.93306e-06	2.89987e-05	3.74367e-08	1.09897e-05
	0.645065	0.00026321	9.26797e-08	7.07966e-07	8.80035e-05	9.68684e-07	1.9339e-05	6.40235e-08	6.79057e-06
	0.645447	0.000187855	8.36184e-08	2.96557e-07	6.27451e-05	6.71106e-07	1.85349e-05	3.55338e-07	6.52045e-06
	0.645828	0.000137549	7.55038e-07	3.44559e-07	4.62162e-05	1.35494e-06	5.71478e-06	1.7347e-07	2.4144e-06
	0.64621	0.000147862	4.32989e-07	2.71911e-06	5.0338e-05	7.27599e-07	3.05119e-06	1.76046e-06	1.84642e-06
	0.646591	0.000147381	2.11061e-07	2.66135e-06	5.00845e-05	1.56756e-06	6.28514e-06	2.62827e-06	3.49366e-06
	0.646973	0.000131551	5.40787e-07	2.89458e-07	4.41271e-05	7.5222e-07	2.25743e-05	1.38348e-06	8.23667e-06
	0.647354	7.2524e-05	1.14272e-06	2.42077e-07	2.46363e-05	1.62122e-06	1.3723e-05	8.79995e-08	5.14407e-06
	0.647736	3.61367e-05	2.4801e-06	7.07734e-08	1.28959e-05	2.67389e-06	7.42169e-06	1.13258e-06	3.74272e-06
	0.648117	1.71068e-05	2.516e-06	1.33684e-06	6.98655e-06	1.0885e-06	9.51286e-06	6.72212e-08	3.55619e-06
	0.648499	4.99692e-05	4.88506e-07	2.17111e-06	1.75429e-05	2.6335e-06	9.51982e-06	1.08116e-08	4.05471e-06
	0.64888	0.000165401	2.54834e-07	6.24351e-07	5.54267e-05	4.71601e-06	6.45652e-06	6.31262e-07	3.9346e-06
	0.649261	0.000314445	1.54762e-06	1.64576e-07	0.000105386	1.47343e-06	2.79075e-06	8.43981e-07	1.70272e-06
	0.649643	0.000439265	2.52348e-06	1.47592e-06	0.000147755	1.96898e-06	3.37633e-06	1.29813e-07	1.82504e-06
	0.650024	0.000155268	1.23392e-06	6.96157e-08	5.21905e-05	2.86852e-06	1.20524e-05	3.25829e-08	4.9845e-06
	0.650406	5.28363e-05	1.61997e-08	1.60221e-06	1.81516e-05	4.0661e-06	7.03969e-06	8.92614e-09	3.70491e-06
	0.650787	2.74559e-05	8.51493e-07	1.04272e-06	9.78337e-06	5.29682e-06	5.80362e-06	1.63044e-08	3.70558e-06
	0.651169	3.85204e-05	1.43869e-06	4.2242e-07	1.34605e-05	5.80716e-07	2.57066e-06	7.4242e-07	1.29793e-06
	0.65155	0.000168191	1.29854e-06	1.00448e-06	5.68313e-05	1.53726e-06	9.14569e-06	2.49951e-07	3.6443e-06
	0.651932	0.000114559	9.07601e-08	8.98664e-07	3.85161e-05	2.48928e-06	1.12314e-05	2.77727e-07	4.66614e-06
	0.652313	1.31826e-05	6.16848e-07	7.93591e-07	4.86435e-06	7.58601e-06	2.44747e-06	5.47458e-07	3.52698e-06
	0.652695	0.000143115	1.07113e-06	4.88109e-07	4.82247e-05	6.05993e-06	8.79584e-07	1.51795e-06	2.81915e-06
	0.653076	0.000233636	7.08172e-08	2.58123e-07	7.79883e-05	7.65323e-07	4.16213e-07	8.10472e-07	6.64003e-07
	0.653458	2.2779e-05	1.53267e-07	3.09595e-06	8.67607e-06	5.08981e-07	4.74366e-06	8.81278e-09	1.75382e-06
	0.653839	3.02549e-05	1.16167e-07	4.01643e-06	1.14625e-05	9.31338e-06	5.11708e-06	3.3227e-09	4.81126e-06
	0.654221	1.05871e-05	1.8274e-06	1.18332e-06	4.53261e-06	5.16641e-06	1.06835e-06	7.11356e-07	2.31537e-06
	0.654602	9.23155e-05	8.60183e-07	9.61793e-08	3.10906e-05	9.51552e-07	4.43316e-06	1.46597e-06	2.28356e-06
	0.654984	0.000187961	1.71053e-06	3.76141e-07	6.33492e-05	1.86596e-06	1.27603e-05	2.5047e-08	4.88377e-06
	0.655365	0.000179319	1.44585e-06	1.79984e-06	6.08549e-05	8.81336e-07	9.29677e-06	2.23699e-06	4.13837e-06
	0.655746	5.48359e-05	3.41474e-07	9.63775e-07	1.87137e-05	4.16373e-07	5.63579e-07	3.30436e-07	4.36796e-07
	0.656128	3.30154e-05	3.67207e-07	1.69307e-07	1.1184e-05	7.70141e-07	2.39961e-06	5.70359e-08	1.0756e-06
	0.656509	1.08134e-05	1.07796e-06	7.93274e-07	4.22821e-06	1.74853e-06	8.40852e-06	4.41406e-08	3.4004e-06
	0.656891	7.26752e-06	2.09261e-06	3.68185e-06	4.34733e-06	2.15905e-06	1.80685e-06	1.11207e-07	1.35904e-06
	0.657272	6.22211e-05	6.91524e-07	2.59474e-06	2.18358e-05	7.18458e-06	5.41637e-06	4.42559e-07	4.34784e-06
	0.657654	8.36488e-05	3.55973e-06	5.66535e-07	2.92584e-05	9.96645e-06	1.93777e-08	2.34568e-07	3.4068e-06
	0.658035	1.70472e-05	1.47553e-06	9.3249e-08	6.20533e-06	1.31294e-05	6.72475e-07	8.48241e-09	4.60345e-06
	0.658417	3.4325e-05	1.06597e-07	9.5237e-08	1.15089e-05	4.62622e-06	2.81292e-07	2.52796e-07	1.7201e-06
	0.658798	7.73107e-05	1.06326e-06	9.12373e-07	2.64288e-05	2.95989e-06	2.06253e-06	9.46316e-07	1.98958e-06
	0.65918	0.000105172	3.81191e-06	1.04292e-06	3.66756e-05	8.74188e-07	3.56709e-06	3.66698e-07	1.60266e-06
	0.659561	4.56486e-05	1.70212e-07	2.71979e-07	1.53636e-05	2.47088e-06	3.56962e-06	6.77709e-09	2.01576e-06
	0.659943	3.63235e-05	3.14119e-06	6.71181e-07	1.33786e-05	4.30987e-06	2.05316e-06	1.13642e-07	2.15889e-06
	0.660324	8.9239e-05	3.51167e-06	2.32253e-07	3.09943e-05	5.8493e-06	3.62688e-06	6.11548e-08	3.17911e-06
	0.660706	3.52423e-05	4.05189e-06	2.81076e-07	1.31918e-05	1.32623e-06	8.14355e-06	3.11918e-07	3.26057e-06
	0.661087	2.16351e-05	4.28425e-06	1.9792e-07	8.70576e-06	1.42001e-05	6.3769e-06	2.59439e-08	6.86765e-06
	0.661469	4.42918e-06	3.30136e-06	2.57052e-07	2.66253e-06	4.50059e-06	2.27165e-06	1.30265e-06	2.69163e-06
	0.66185	1.27248e-05	1.25628e-08	3.93693e-08	4.25891e-06	6.60391e-07	1.10624e-06	5.99151e-07	7.88594e-07
	0.662231	4.9921e-06	1.13919e-06	1.00427e-06	2.37852e-06	1.17561e-05	1.4148e-05	1.29863e-07	8.67799e-06
	0.662613	1.63533e-05	4.4063e-07	1.03638e-06	5.94344e-06	6.91709e-06	7.56552e-06	1.04366e-06	5.17542e-06
	0.662994	2.22231e-05	6.74424e-07	5.82594e-07	7.82671e-06	1.38318e-06	3.29657e-06	6.92298e-07	1.79068e-06
	0.663376	3.30685e-05	3.65621e-07	4.59052e-07	1.12977e-05	1.03571e-06	5.40135e-06	1.26504e-06	2.56737e-06
	0.663757	2.65645e-06	3.79513e-07	3.50882e-07	1.12895e-06	5.5024e-06	1.34197e-06	2.82332e-07	2.37557e-06
	0.664139	5.2433e-05	1.16531e-06	7.19505e-07	1.81059e-05	4.92854e-06	4.61679e-06	4.19163e-07	3.3215e-06
	0.66452	0.000103752	8.86854e-07	1.40615e-06	3.53483e-05	3.02795e-06	6.61961e-06	2.14557e-08	3.22301e-06
	0.664902	5.2584e-05	1.68715e-07	8.09048e-07	1.78539e-05	1.9302e-06	3.86083e-06	1.39536e-07	1.97686e-06
	0.665283	4.63657e-06	1.62995e-07	6.79054e-08	1.62249e-06	1.79507e-06	4.849e-06	3.94574e-08	2.22784e-06
	0.665665	2.89895e-05	5.60136e-07	9.43171e-07	1.01643e-05	1.20005e-06	7.70375e-08	1.2354e-06	8.37496e-07
	0.666046	2.85037e-05	2.06137e-07	3.51194e-07	9.68701e-06	6.74724e-08	4.89284e-07	1.78565e-07	2.45107e-07
	0.666428	1.53217e-05	1.46227e-06	7.40347e-07	5.84144e-06	9.74379e-07	5.36375e-05	9.36242e-07	1.8516e-05
	0.666809	3.93135e-05	1.95683e-06	2.08817e-06	1.44528e-05	7.05134e-06	8.41582e-05	5.60389e-07	3.059e-05
	0.667191	2.94605e-05	2.07496e-07	3.88957e-07	1.0019e-05	9.79241e-06	3.04673e-06	1.39181e-07	4.32611e-06
	0.667572	8.02818e-06	3.64831e-06	6.49396e-07	4.10863e-06	2.4598e-06	1.98047e-06	3.85861e-07	1.60871e-06
	0.667953	2.13257e-06	2.55447e-06	1.39873e-06	2.02859e-06	4.4952e-07	3.51054e-06	4.71354e-07	1.47714e-06
	0.668335	4.79829e-06	1.0137e-07	2.27263e-06	2.39076e-06	5.18952e-08	1.61267e-06	9.29591e-09	5.57954e-07
	0.668716	5.79889e-06	1.95715e-07	2.18307e-06	2.72589e-06	7.42143e-07	5.498e-06	3.08845e-07	2.183e-06
	0.669098	4.2054e-05	1.02854e-06	9.54011e-07	1.46789e-05	1.02629e-05	4.13972e-06	2.37052e-07	4.87989e-06
	0.669479	8.50732e-06	2.32864e-06	2.19846e-07	3.68527e-06	1.98681e-05	4.44949e-07	9.98164e-07	7.10374e-06
	0.669861	1.13732e-05	7.64463e-07	1.24235e-07	4.0873e-06	9.00007e-06	2.31765e-06	3.60178e-07	3.89263e-06
	0.670242	6.43101e-06	6.32492e-07	1.06546e-07	2.39002e-06	6.7863e-07	4.36118e-06	7.4587e-07	1.92856e-06
	0.670624	5.87008e-06	1.02788e-06	1.57196e-07	2.35172e-06	1.04509e-05	2.28581e-06	2.63553e-07	4.33342e-06
	0.671005	1.19808e-05	9.71543e-07	1.52566e-06	4.826e-06	2.19886e-05	1.47507e-06	2.99769e-07	7.92115e-06
	0.671387	4.47479e-06	7.22319e-07	1.60326e-06	2.26679e-06	5.03705e-06	2.03295e-06	1.4445e-06	2.83817e-06
	0.671768	1.28682e-05	2.1977e-07	1.39762e-07	4.40924e-06	4.1935e-06	1.56676e-06	3.52477e-07	2.03758e-06
	0.67215	4.06941e-06	3.68417e-07	3.74924e-07	1.60425e-06	3.02958e-07	2.85362e-06	1.1541e-06	1.43689e-06
	0.672531	2.3685e-05	1.13164e-06	5.51797e-07	8.45615e-06	9.23536e-06	1.65531e-06	1.94076e-07	3.69492e-06
	0.672913	0.00011509	9.7355e-07	1.63143e-06	3.92317e-05	8.14736e-06	6.66591e-06	2.80676e-07	5.03132e-06
	0.673294	5.4013e-05	1.90221e-06	3.97457e-07	1.87709e-05	9.16243e-07	1.21325e-06	8.54684e-07	9.94726e-07
	0.673676	1.16273e-05	7.01526e-07	3.68057e-06	5.33647e-06	8.99791e-06	6.19294e-07	1.33471e-06	3.65064e-06
	0.674057	2.70754e-05	1.37768e-06	4.71387e-06	1.10556e-05	2.27842e-05	4.23993e-06	1.40951e-06	9.47788e-06
	0.674438	1.84663e-05	1.89534e-07	1.05578e-06	6.57054e-06	7.35222e-06	4.47316e-07	2.99677e-06	3.59877e-06
	0.67482	1.77126e-05	1.9158e-06	1.57352e-07	6.59525e-06	9.51327e-07	8.92267e-06	3.10581e-06	4.3266e-06
	0.675201	2.91247e-05	6.22713e-07	6.68695e-07	1.01387e-05	1.73434e-06	1.36145e-05	1.2306e-06	5.52648e-06
	0.675583	1.93941e-05	3.74593e-07	3.0847e-06	7.6178e-06	2.0285e-05	2.20412e-06	6.05249e-07	7.69812e-06
	0.675964	1.23225e-05	5.04539e-07	2.74199e-06	5.18968e-06	2.94239e-05	1.83403e-05	2.43915e-07	1.60027e-05
	0.676346	2.63591e-05	8.24266e-08	1.57449e-06	9.33867e-06	8.93236e-06	1.72057e-05	1.91793e-06	9.352e-06
	0.676727	2.98406e-05	1.58598e-07	3.71024e-06	1.12365e-05	2.37997e-06	3.97942e-06	4.8011e-07	2.27983e-06
	0.677109	6.47798e-06	1.69568e-06	5.10227e-06	4.42531e-06	4.88377e-06	5.42835e-06	3.04473e-07	3.53886e-06
	0.67749	2.04935e-05	1.04201e-06	1.91873e-06	7.81808e-06	1.59736e-06	2.2029e-06	3.61337e-07	1.3872e-06
	0.677872	6.42374e-06	5.62496e-07	1.10494e-06	2.69706e-06	2.91316e-07	1.81766e-05	1.69333e-06	6.72042e-06
	0.678253	6.24211e-06	5.33149e-08	4.65543e-07	2.25366e-06	7.40291e-06	5.28578e-06	1.4399e-06	4.70953e-06
	0.678635	5.43935e-06	6.92493e-08	8.68925e-07	2.12584e-06	1.84384e-05	1.52951e-05	1.5347e-06	1.17561e-05
	0.679016	4.82768e-06	8.03048e-08	7.91602e-07	1.89986e-06	2.10412e-05	1.85649e-06	1.89457e-06	8.26409e-06
	0.679398	1.05198e-05	1.3297e-07	3.08462e-07	3.65374e-06	1.37512e-05	1.24672e-05	7.56154e-07	8.99152e-06
	0.679779	3.11352e-06	1.04226e-06	4.79145e-06	2.98241e-06	2.18763e-06	8.75814e-06	7.23362e-07	3.88971e-06
	0.680161	4.49486e-06	5.93414e-06	4.51543e-06	4.98148e-06	3.94136e-06	3.59844e-06	9.39978e-08	2.5446e-06
	0.680542	1.3886e-07	2.32871e-06	1.28572e-06	1.2511e-06	5.34741e-06	4.68598e-06	8.1426e-07	3.61588e-06
	0.680923	1.21667e-05	1.89858e-07	2.66519e-07	4.20769e-06	9.61765e-06	9.29525e-06	4.08544e-07	6.44048e-06
	0.681305	2.20755e-05	4.7731e-07	1.64416e-07	7.57241e-06	1.19628e-05	4.85387e-06	2.22522e-07	5.67973e-06
	0.681686	2.6472e-05	1.14495e-06	2.39234e-08	9.21362e-06	6.36223e-06	1.80613e-05	1.17276e-06	8.5321e-06
	0.682068	1.74321e-05	3.59527e-07	6.97511e-07	6.16305e-06	1.27862e-05	5.52172e-06	1.66745e-06	6.65846e-06
	0.682449	2.30681e-07	5.47517e-07	1.00448e-06	5.94226e-07	2.00584e-05	1.72726e-05	2.17796e-07	1.25163e-05
	0.682831	1.32735e-05	1.69237e-06	9.8405e-07	5.31664e-06	5.22605e-06	7.73842e-06	2.11476e-07	4.39198e-06
	0.683212	6.9112e-06	4.10722e-07	7.02691e-07	2.67487e-06	1.34656e-06	1.24966e-05	1.08779e-08	4.61801e-06
	0.683594	1.31529e-05	4.01301e-06	3.03821e-07	5.82324e-06	2.64637e-06	1.26988e-05	2.31174e-07	5.19211e-06
	0.683975	2.01185e-05	3.63907e-06	1.0773e-07	7.9551e-06	2.61017e-06	1.23637e-05	2.71397e-06	5.89595e-06
	0.684357	3.10659e-05	2.12353e-06	2.03952e-07	1.11311e-05	3.09731e-07	2.55758e-05	2.16814e-06	9.35122e-06
	0.684738	2.29849e-05	3.33663e-07	2.03746e-07	7.84077e-06	8.04846e-06	8.09333e-06	7.5547e-07	5.63242e-06
	0.68512	6.65265e-06	2.77733e-06	6.74402e-08	3.16581e-06	9.20536e-08	2.71889e-05	7.57727e-08	9.11891e-06
	0.685501	3.17623e-06	1.00436e-06	5.00804e-08	1.41022e-06	2.4648e-06	2.03779e-05	3.14901e-07	7.7192e-06
	0.685883	1.04616e-05	1.4674e-06	2.93744e-07	4.07425e-06	2.37539e-06	2.2236e-06	7.06988e-07	1.76866e-06
	0.686264	9.17227e-06	3.02049e-06	1.82822e-07	4.12519e-06	1.11212e-05	5.15216e-05	1.16815e-06	2.12703e-05
	0.686646	2.04682e-05	1.28115e-06	1.55083e-07	7.30148e-06	1.0878e-05	3.5081e-05	3.70294e-07	1.54431e-05
	0.687027	4.14237e-06	3.52228e-07	4.87339e-07	1.66065e-06	7.76058e-06	1.5163e-05	2.96916e-09	7.64218e-06
	0.687408	3.62933e-06	2.81843e-07	8.17812e-07	1.57633e-06	4.27913e-06	6.08694e-06	1.64776e-07	3.51028e-06
	0.68779	2.44406e-06	2.55512e-06	2.85098e-07	1.76143e-06	8.77847e-07	1.53432e-05	4.35333e-07	5.55213e-06
	0.688171	1.66402e-05	2.66965e-06	6.1346e-07	6.6411e-06	2.24799e-06	3.0963e-05	5.45217e-07	1.12521e-05
	0.688553	1.76038e-05	5.83457e-06	8.60962e-08	7.84149e-06	1.29518e-05	1.45508e-06	7.82533e-07	5.06314e-06
	0.688934	2.16483e-05	5.84618e-07	3.55123e-07	7.52935e-06	2.17831e-05	1.3156e-07	1.27856e-06	7.73107e-06
	0.689316	1.63186e-05	1.5579e-06	6.48034e-07	6.17484e-06	2.52549e-05	4.96449e-06	7.27763e-07	1.03157e-05
	0.689697	3.76183e-06	1.56429e-06	3.88639e-07	1.90492e-06	1.83702e-05	4.09702e-06	1.0313e-07	7.52345e-06
	0.690079	2.02093e-07	3.08066e-06	4.03994e-07	1.22892e-06	1.08615e-05	1.20224e-06	9.19824e-07	4.32785e-06
	0.69046	4.50048e-07	3.12463e-06	1.17154e-06	1.58207e-06	5.81849e-05	1.44207e-05	9.74119e-08	2.42343e-05
	0.690842	1.30194e-06	1.15078e-06	7.19286e-07	1.05734e-06	5.91834e-05	3.19592e-05	3.07612e-07	3.04834e-05
	0.691223	3.48894e-06	1.57679e-06	1.03999e-07	1.72324e-06	1.36613e-05	1.87272e-05	3.14692e-08	1.08067e-05
	0.691605	7.45497e-06	4.06566e-07	1.25894e-08	2.62471e-06	1.4478e-05	3.73247e-05	2.4221e-07	1.73483e-05
	0.691986	4.0621e-06	1.3484e-06	1.25042e-07	1.84518e-06	1.67285e-05	1.44651e-05	9.47262e-07	1.07136e-05
	0.692368	1.13243e-05	3.10998e-06	1.4977e-06	5.31066e-06	1.37719e-05	4.7647e-05	2.77425e-07	2.05654e-05
	0.692749	6.72334e-05	3.62458e-06	1.03408e-06	2.3964e-05	2.44264e-05	8.45436e-05	1.15197e-07	3.63617e-05
	0.69313	6.43899e-05	1.47478e-06	8.83756e-07	2.22495e-05	1.47249e-05	5.82408e-05	3.39274e-07	2.4435e-05
	0.693512	2.96502e-05	1.36069e-06	2.44821e-07	1.04186e-05	7.21771e-06	2.07494e-05	2.76532e-07	9.41455e-06
	0.693893	1.52198e-05	4.13644e-06	2.71136e-07	6.54246e-06	3.76681e-06	1.93096e-05	2.6356e-07	7.77999e-06
	0.694275	1.85756e-05	3.66969e-06	7.25811e-07	7.65703e-06	5.70878e-05	2.89437e-05	4.55399e-07	2.8829e-05
	0.694656	5.59564e-06	2.93566e-06	9.2487e-07	3.15206e-06	5.03404e-05	8.5549e-05	9.93416e-08	4.53296e-05
	0.695038	5.07893e-06	2.52809e-06	5.95245e-07	2.73409e-06	4.52793e-05	2.36141e-05	4.31664e-07	2.31084e-05
	0.695419	3.12791e-06	2.85832e-06	1.6095e-07	2.04906e-06	0.000164817	2.45109e-05	7.10628e-07	6.33462e-05
	0.695801	9.43101e-06	3.84088e-07	5.46862e-07	3.45399e-06	7.58698e-05	3.75509e-05	1.04531e-06	3.81553e-05
	0.696182	6.23282e-06	1.84455e-06	1.31979e-06	3.13239e-06	4.6665e-05	3.90051e-05	2.18872e-08	2.8564e-05
	0.696564	1.60607e-06	2.58994e-06	1.20367e-06	1.79989e-06	0.000155339	4.2679e-05	3.08623e-07	6.61089e-05
	0.696945	1.34292e-05	1.86876e-06	1.94612e-06	5.74803e-06	0.000134786	6.3681e-05	1.06451e-06	6.65105e-05
	0.697327	1.19736e-05	1.25579e-06	2.06104e-06	5.09681e-06	3.04139e-05	5.64589e-05	8.38156e-07	2.9237e-05
	0.697708	7.93761e-06	4.75209e-06	1.3674e-06	4.6857e-06	9.45028e-06	5.49234e-05	7.25194e-07	2.16996e-05
	0.69809	4.28969e-06	2.61056e-06	6.19962e-07	2.50674e-06	2.84887e-05	2.94811e-05	1.37107e-07	1.9369e-05
	0.698471	7.66832e-06	2.19838e-07	2.07174e-09	2.63008e-06	1.00902e-05	2.81643e-05	1.42509e-07	1.2799e-05
	0.698853	2.32672e-06	5.15867e-08	1.30943e-06	1.22925e-06	1.83779e-05	4.28166e-05	1.54994e-07	2.04498e-05
	0.699234	1.1393e-05	1.21889e-06	1.55174e-06	4.72121e-06	4.53273e-05	2.84157e-05	1.0795e-07	2.4617e-05
	0.699615	9.01365e-06	7.73129e-07	3.70128e-07	3.38564e-06	1.98277e-05	3.47915e-05	8.16664e-07	1.84786e-05
	0.699997	6.54979e-06	1.8966e-06	4.76552e-08	2.83135e-06	1.07215e-05	4.59583e-05	5.68783e-08	1.89122e-05
	0.700378	1.3929e-05	4.26665e-06	7.72117e-07	6.32259e-06	3.35235e-05	7.09076e-05	7.33071e-09	3.48128e-05
	0.70076	2.49299e-05	6.00271e-07	1.78424e-06	9.1048e-06	3.80481e-05	6.46096e-05	2.98414e-09	3.42202e-05
	0.701141	3.23049e-05	8.24893e-07	1.26475e-06	1.14648e-05	4.01064e-05	6.03447e-05	6.32262e-07	3.36945e-05
	0.701523	1.57189e-05	4.85729e-07	4.70047e-08	5.41721e-06	3.76945e-05	2.44124e-05	1.13482e-07	2.07401e-05
	0.701904	1.99681e-05	6.11315e-07	3.46019e-08	6.87134e-06	8.79023e-06	1.08356e-06	3.00845e-09	3.29227e-06
	0.702286	6.41266e-06	1.75383e-06	7.74015e-07	2.98017e-06	7.53267e-07	2.20412e-05	1.13727e-06	7.97725e-06
	0.702667	4.10352e-06	3.15329e-06	6.17574e-07	2.62479e-06	3.43292e-06	2.15124e-05	8.08028e-07	8.58445e-06
	0.703049	2.71101e-06	1.67707e-06	9.15787e-07	1.76796e-06	1.65737e-05	1.71626e-05	7.19873e-07	1.14854e-05
	0.70343	1.04394e-05	1.85471e-07	1.38907e-06	4.00465e-06	1.48949e-05	1.90969e-05	7.08182e-07	1.15667e-05
	0.703812	6.93007e-06	1.11208e-06	1.43987e-06	3.16067e-06	2.76488e-07	1.21452e-05	1.21864e-06	4.54678e-06
	0.704193	5.88221e-06	2.64694e-06	3.76893e-07	2.96868e-06	1.07225e-05	8.31475e-06	8.17934e-07	6.61839e-06
	0.704575	3.88114e-06	2.8076e-06	1.25972e-07	2.27157e-06	2.19783e-05	6.25346e-06	9.75596e-08	9.44311e-06
	0.704956	2.43342e-06	2.18896e-06	9.43495e-07	1.85529e-06	2.58527e-05	1.25118e-05	6.10331e-08	1.28085e-05
	0.705338	2.16449e-07	1.55124e-06	1.60992e-06	1.12587e-06	3.11056e-06	4.26287e-05	2.3106e-07	1.53234e-05
	0.705719	9.5184e-06	7.40636e-09	2.49203e-06	4.00595e-06	1.93982e-05	7.82151e-05	3.54928e-07	3.26561e-05
	0.7061	1.47283e-05	8.46624e-07	1.41488e-06	5.66327e-06	4.48024e-05	6.52714e-05	9.14123e-08	3.67217e-05
	0.706482	6.43462e-06	1.2272e-06	1.0937e-07	2.5904e-06	1.56443e-05	6.01631e-05	9.92783e-07	2.56001e-05
	0.706863	1.55238e-06	3.22554e-07	1.97249e-08	6.31553e-07	1.42774e-05	4.77184e-05	2.03449e-06	2.13434e-05
	0.707245	2.36191e-06	5.71875e-07	1.7604e-07	1.03661e-06	1.29421e-05	2.5621e-05	8.31662e-07	1.31316e-05
	0.707626	6.77752e-07	1.35052e-06	3.47582e-07	7.91951e-07	2.82617e-05	2.46793e-05	4.03135e-07	1.77814e-05
	0.708008	1.36743e-05	1.93609e-06	3.62637e-07	5.32434e-06	2.28411e-05	5.30714e-06	5.42025e-07	9.56342e-06
	0.708389	1.49158e-05	5.01652e-06	2.46858e-07	6.72639e-06	1.8136e-05	2.64674e-05	3.02615e-06	1.58765e-05
	0.708771	5.65527e-06	1.73237e-06	9.73282e-07	2.78697e-06	1.16862e-05	5.62587e-05	9.45686e-07	2.29635e-05
	0.709152	2.54172e-07	5.09428e-06	4.72081e-07	1.94018e-06	6.52968e-06	8.52477e-05	2.24789e-07	3.06674e-05
	0.709534	1.28128e-06	5.72741e-06	3.06482e-07	2.43839e-06	1.42701e-05	0.00012437	1.52132e-06	4.67205e-05
	0.709915	2.16217e-07	2.8377e-06	3.654e-07	1.13977e-06	3.27495e-06	0.000102938	9.68034e-07	3.5727e-05
	0.710297	1.28402e-06	2.92885e-06	2.24991e-06	2.15426e-06	1.91349e-07	0.00010708	8.28731e-08	3.57847e-05
	0.710678	1.29961e-06	3.82432e-07	2.93175e-06	1.53793e-06	2.4451e-06	0.000169373	5.00857e-07	5.74397e-05
	0.71106	2.36902e-06	1.79814e-06	1.86197e-07	1.45112e-06	6.11813e-06	0.000190817	2.18031e-08	6.56523e-05
	0.711441	4.01899e-06	9.1331e-07	1.67698e-07	1.7e-06	8.82928e-07	0.000130444	3.39817e-07	4.38889e-05
	0.711823	6.28874e-06	2.00501e-06	8.8006e-07	3.05794e-06	1.13602e-05	6.98833e-05	4.33414e-07	2.72256e-05
	0.712204	5.4531e-06	5.18055e-06	1.96444e-06	4.19936e-06	2.75165e-05	2.20828e-05	2.69488e-07	1.66229e-05
	0.712585	9.39173e-06	2.32821e-06	2.54879e-06	4.75624e-06	3.28334e-05	2.19183e-06	1.7511e-06	1.22588e-05
	0.712967	3.28566e-06	2.65774e-07	1.20995e-06	1.58713e-06	2.96873e-05	2.221e-05	1.13106e-06	1.76761e-05
	0.713348	3.53062e-05	9.91567e-07	1.50946e-07	1.21496e-05	1.007e-05	5.40891e-05	2.77908e-07	2.1479e-05
	0.71373	1.52004e-05	2.18229e-07	2.01006e-06	5.80956e-06	3.07512e-06	0.000113263	2.74984e-08	3.87885e-05
	0.714111	1.86052e-05	8.55157e-07	4.27751e-06	7.91262e-06	1.45617e-05	9.54217e-05	7.16936e-07	3.69001e-05
	0.714493	2.54996e-06	3.72332e-06	3.15785e-06	3.14371e-06	7.22419e-06	5.69592e-05	2.67323e-07	2.14836e-05
	0.714874	4.71736e-06	2.2804e-06	4.72957e-07	2.49024e-06	1.03628e-05	4.43657e-05	1.01787e-06	1.85821e-05
	0.715256	1.12067e-07	2.27244e-06	2.58608e-08	8.03456e-07	1.24018e-05	1.91103e-05	3.77211e-07	1.06298e-05
	0.715637	1.11223e-06	8.4588e-06	2.14148e-07	3.26173e-06	8.26917e-06	6.96983e-06	3.10204e-07	5.18307e-06
	0.716019	2.05962e-06	4.55448e-06	7.82745e-07	2.46561e-06	1.06762e-06	2.76367e-05	9.33172e-08	9.59921e-06
	0.7164	7.29455e-06	2.8388e-07	2.32518e-06	3.3012e-06	2.88195e-06	5.45524e-05	4.5873e-07	1.92977e-05
	0.716782	1.23642e-05	7.91069e-08	1.14876e-06	4.53069e-06	2.02065e-06	6.50312e-05	1.64915e-06	2.29003e-05
	0.717163	4.25355e-06	3.73965e-07	8.27557e-07	1.81836e-06	5.00826e-06	0.00010519	2.07416e-06	3.74241e-05
	0.717545	9.97888e-06	1.34386e-07	8.42274e-07	3.65185e-06	6.31433e-06	0.000138945	4.2981e-07	4.8563e-05
	0.717926	1.49427e-05	1.69364e-06	2.74717e-07	5.63702e-06	4.25714e-06	7.40662e-05	2.78743e-08	2.61171e-05
	0.718307	1.77675e-05	2.72043e-06	5.25253e-07	7.00439e-06	1.37122e-06	7.89386e-05	4.82757e-07	2.69309e-05
	0.718689	3.38447e-05	2.8894e-07	1.13129e-06	1.1755e-05	1.03621e-06	7.39373e-05	9.34842e-07	2.53028e-05
	0.71907	8.45812e-06	1.06521e-07	1.48126e-06	3.34863e-06	2.29932e-07	5.02006e-05	9.78268e-08	1.68428e-05
	0.719452	3.15772e-06	1.05503e-06	1.51249e-06	1.90841e-06	5.56387e-07	2.66052e-05	7.17401e-07	9.293e-06
	0.719833	1.08026e-06	1.8636e-06	3.31384e-07	1.09175e-06	5.19874e-07	3.63198e-05	1.79445e-07	1.23397e-05
	0.720215	5.31504e-06	8.27338e-07	2.0831e-07	2.1169e-06	7.13986e-06	5.63652e-05	9.05025e-08	2.11985e-05
	0.720596	1.39523e-05	3.17308e-07	1.13123e-06	5.13361e-06	7.01966e-06	1.7583e-05	5.72014e-07	8.39156e-06
	0.720978	5.32932e-06	1.8898e-06	1.81674e-06	3.01195e-06	1.03827e-06	3.96756e-05	2.56919e-06	1.44277e-05
	0.721359	8.96146e-06	1.47009e-06	1.38568e-06	3.93908e-06	3.98898e-06	3.61049e-05	1.85128e-06	1.39817e-05
	0.721741	2.48403e-05	1.50372e-08	8.05966e-07	8.55377e-06	2.61092e-07	1.38376e-05	7.92919e-07	4.96387e-06
	0.722122	2.09429e-07	1.53262e-07	1.51218e-07	1.71303e-07	7.06094e-06	1.42028e-05	4.15359e-07	7.22637e-06
	0.722504	1.89482e-05	1.8965e-06	2.81902e-08	6.95763e-06	1.00302e-05	1.13772e-05	1.09534e-07	7.17231e-06
	0.722885	6.33167e-06	3.17473e-06	6.85659e-08	3.19166e-06	7.921e-06	1.66384e-05	4.44481e-07	8.33463e-06
	0.723267	8.29478e-06	2.01975e-06	3.02122e-07	3.53888e-06	8.20465e-06	3.91404e-05	7.41564e-07	1.60289e-05
	0.723648	2.44611e-05	2.42847e-06	3.95322e-07	9.09496e-06	3.71253e-06	4.44605e-05	3.58702e-07	1.61772e-05
	0.72403	1.93096e-05	2.05593e-06	6.97056e-07	7.3542e-06	4.10803e-06	1.63801e-05	1.88913e-07	6.89235e-06
	0.724411	6.79433e-06	1.9766e-06	1.07871e-06	3.28321e-06	1.15112e-06	1.9008e-05	1.32156e-07	6.76376e-06
	0.724792	4.12425e-08	9.45542e-07	1.0856e-06	6.90795e-07	1.86728e-06	2.608e-05	7.73107e-07	9.57346e-06
	0.725174	3.04629e-05	1.02768e-05	9.20086e-07	1.38866e-05	2.35472e-06	3.2868e-05	3.40086e-07	1.18543e-05
	0.725555	3.16856e-05	6.35707e-07	6.57409e-07	1.09929e-05	6.75964e-07	1.79168e-05	7.36431e-07	6.44307e-06
	0.725937	1.5608e-05	2.60073e-06	2.87819e-07	6.16552e-06	1.02314e-07	1.88016e-05	4.6934e-07	6.45775e-06
	0.726318	5.4258e-06	3.4247e-06	1.15794e-07	2.98876e-06	7.43914e-07	7.39111e-06	7.13626e-07	2.94955e-06
	0.7267	2.74241e-05	1.64011e-06	2.02295e-07	9.7555e-06	2.903e-07	7.10875e-06	1.84071e-06	3.07992e-06
	0.727081	5.76186e-06	1.46356e-06	6.50403e-07	2.62527e-06	6.12974e-06	1.4724e-05	1.44071e-07	6.99927e-06
	0.727463	8.9456e-06	7.26582e-08	1.90693e-06	3.64173e-06	8.52746e-06	9.00765e-06	1.83229e-07	5.90611e-06
	0.727844	3.65934e-06	2.00124e-06	2.60282e-06	2.75447e-06	4.29767e-06	1.15006e-05	9.07097e-07	5.56846e-06
	0.728226	4.18177e-06	3.47294e-07	2.60768e-07	1.59661e-06	8.06513e-07	1.13404e-05	1.18776e-06	4.44489e-06
	0.728607	7.91612e-06	2.0148e-06	9.7617e-07	3.6357e-06	3.98252e-06	1.92172e-05	4.88801e-07	7.89617e-06
	0.728989	1.0363e-05	1.04907e-06	2.08906e-06	4.50038e-06	1.82626e-06	2.52884e-05	1.83717e-06	9.65061e-06
	0.72937	1.19496e-05	1.36273e-06	2.10713e-06	5.13982e-06	7.34112e-06	7.40886e-06	1.21958e-06	5.32319e-06
	0.729752	7.77992e-06	5.66392e-07	2.34622e-07	2.86031e-06	1.93209e-06	1.9052e-05	1.5583e-06	7.51413e-06
	0.730133	2.32271e-05	5.86964e-07	1.52904e-07	7.98899e-06	9.15324e-07	1.44119e-05	1.53317e-06	5.62013e-06
	0.730515	8.36203e-05	1.64755e-06	1.50847e-07	2.84729e-05	3.74608e-06	7.66691e-06	6.14038e-07	4.00901e-06
	0.730896	1.51384e-05	9.74081e-07	3.89341e-08	5.38381e-06	4.58047e-07	1.01511e-05	1.91456e-07	3.6002e-06
	0.731277	1.3426e-05	9.60423e-08	5.08459e-09	4.50904e-06	2.4001e-06	1.16021e-05	3.2333e-07	4.77518e-06
	0.731659	6.18443e-07	1.16051e-07	5.05191e-07	4.13228e-07	1.21241e-06	1.75532e-05	1.8099e-07	6.31553e-06
	0.73204	3.66104e-06	2.55458e-07	6.20754e-07	1.51242e-06	1.71681e-06	4.45478e-06	5.10865e-07	2.22749e-06
	0.732422	4.51022e-06	7.458e-08	2.39745e-08	1.53626e-06	1.34728e-06	1.99199e-05	5.24749e-07	7.26398e-06
	0.732803	3.6836e-06	1.41066e-08	1.63872e-07	1.28719e-06	1.32474e-05	4.07654e-05	2.39275e-07	1.8084e-05
	0.733185	1.20841e-05	2.30271e-07	6.82594e-07	4.33232e-06	1.81534e-05	3.02966e-05	1.68413e-06	1.67114e-05
	0.733566	8.94717e-06	1.76228e-06	1.88158e-07	3.63254e-06	1.01824e-05	2.31758e-05	2.64096e-07	1.12074e-05
	0.733948	2.2265e-06	9.21443e-07	2.09395e-07	1.11911e-06	3.85125e-06	4.11833e-05	1.38167e-06	1.54721e-05
	0.734329	5.11877e-06	1.61678e-07	2.76029e-07	1.85216e-06	1.69306e-06	2.23292e-05	1.15878e-06	8.39368e-06
	0.734711	1.56831e-05	1.26856e-06	1.96448e-07	5.71604e-06	9.34128e-07	1.90859e-05	2.05955e-07	6.74199e-06
	0.735092	1.07219e-05	1.94494e-06	9.19662e-07	4.52883e-06	4.60196e-07	2.35778e-05	1.71839e-07	8.06995e-06
	0.735474	5.21887e-06	2.84611e-06	1.53659e-06	3.20052e-06	1.22844e-06	1.69807e-05	6.36624e-07	6.28192e-06
	0.735855	2.04192e-06	5.60402e-06	2.82715e-07	2.64288e-06	5.86117e-06	1.69696e-05	2.76629e-06	8.53235e-06
	0.736237	2.03365e-05	3.219e-07	8.23161e-07	7.16052e-06	1.35126e-06	8.56694e-06	2.21966e-06	4.04595e-06
	0.736618	8.5651e-05	2.89583e-06	1.78951e-06	3.01121e-05	6.26761e-06	1.15427e-05	1.05189e-06	6.2874e-06
	0.737	2.13001e-05	6.52859e-06	2.34184e-06	1.00568e-05	6.84949e-07	2.53229e-05	4.10025e-07	8.80596e-06
	0.737381	1.75e-05	9.08011e-06	1.23782e-06	9.27264e-06	4.1477e-07	4.70205e-05	3.54469e-07	1.59299e-05
	0.737762	3.35525e-05	2.15223e-06	3.58853e-07	1.20212e-05	3.46335e-07	1.8029e-05	6.20772e-07	6.33204e-06
	0.738144	2.7262e-05	4.23554e-09	2.71377e-07	9.1792e-06	1.76093e-06	2.4363e-05	2.11296e-07	8.77841e-06
	0.738525	6.01922e-06	6.78684e-07	7.05055e-08	2.25614e-06	2.07049e-07	2.75828e-05	1.17311e-07	9.30239e-06
	0.738907	1.37382e-06	6.70317e-07	3.25946e-07	7.90028e-07	2.29881e-07	3.25395e-05	4.11622e-07	1.10603e-05
	0.739288	1.19389e-05	9.22191e-06	5.34582e-07	7.2318e-06	4.73077e-07	1.98426e-05	5.73938e-07	6.9632e-06
	0.73967	1.76877e-05	9.22731e-06	2.31696e-06	9.74399e-06	1.13042e-06	1.07148e-05	1.84494e-07	4.0099e-06
	0.740051	5.74169e-06	4.01279e-06	2.06384e-06	3.93944e-06	1.04576e-06	1.02329e-05	1.40001e-07	3.80622e-06
	0.740433	2.23192e-05	7.10641e-06	4.06794e-07	9.94413e-06	2.52575e-06	1.20604e-05	4.40447e-07	5.00887e-06
	0.740814	1.34915e-05	3.45592e-06	2.2335e-07	5.72359e-06	4.87285e-06	7.54266e-06	4.04905e-07	4.27347e-06
	0.741196	2.47267e-05	8.22603e-08	1.06958e-06	8.62618e-06	3.9194e-06	7.1378e-06	6.54228e-08	3.70754e-06
	0.741577	2.14227e-05	2.99288e-07	9.75835e-07	7.56594e-06	1.59056e-06	1.39604e-05	2.60257e-07	5.27041e-06
	0.741959	2.44036e-05	5.31968e-07	7.7525e-07	8.57027e-06	8.32744e-07	1.96243e-06	4.53191e-07	1.08279e-06
	0.74234	4.30886e-06	3.64205e-06	8.61494e-07	2.93747e-06	2.8467e-06	1.83088e-05	6.45529e-07	7.26701e-06
	0.742722	2.06654e-05	6.90488e-06	5.53944e-07	9.37474e-06	1.44798e-06	1.06598e-05	1.8073e-06	4.63836e-06
	0.743103	9.74226e-06	3.1009e-06	2.17574e-07	4.35358e-06	1.68378e-06	2.57448e-06	5.17465e-07	1.59191e-06
	0.743484	3.29855e-06	3.61445e-07	9.35863e-07	1.53195e-06	6.93465e-07	4.18544e-06	1.53483e-06	2.13791e-06
	0.743866	1.07682e-05	6.33818e-07	7.84957e-07	4.06232e-06	1.2688e-07	1.10865e-05	1.84137e-07	3.79917e-06
	0.744247	1.92345e-06	5.05075e-07	1.44349e-06	1.29067e-06	1.31968e-06	4.51905e-06	1.27363e-06	2.37079e-06
	0.744629	7.54143e-06	6.39446e-06	1.59973e-06	5.17854e-06	7.29771e-06	6.47879e-06	3.46207e-06	5.74619e-06
	0.74501	1.26045e-05	1.51194e-05	7.88525e-07	9.50414e-06	1.01674e-05	1.6839e-06	2.12591e-06	4.65907e-06
	0.745392	5.0532e-07	2.37268e-06	2.59897e-06	1.82566e-06	2.92778e-06	9.34385e-06	6.37193e-08	4.11178e-06
	0.745773	9.24027e-07	2.03512e-07	3.91316e-06	1.68023e-06	2.08655e-06	9.3373e-06	8.46158e-07	4.09e-06
	0.746155	1.90513e-07	8.94961e-07	1.01427e-06	6.99915e-07	4.24118e-06	8.44093e-06	1.48312e-06	4.72174e-06
	0.746536	1.67838e-05	7.82108e-06	1.91759e-06	8.84082e-06	3.23002e-06	6.42564e-06	2.26769e-07	3.29414e-06
	0.746918	2.27606e-07	1.67683e-05	1.01593e-06	6.00395e-06	1.33832e-06	1.32655e-05	6.56287e-07	5.0867e-06
	0.747299	1.74092e-08	4.33371e-06	9.99616e-07	1.78358e-06	1.60864e-06	8.51625e-06	1.50532e-06	3.87674e-06
	0.747681	1.15886e-05	1.99482e-06	2.31628e-07	4.60502e-06	3.15753e-06	9.38486e-06	8.81434e-08	4.21018e-06
	0.748062	1.83664e-06	1.15075e-06	1.08099e-06	1.35613e-06	4.95585e-07	3.28151e-06	2.34524e-07	1.33721e-06
	0.748444	8.58251e-07	8.27386e-07	2.09979e-06	1.26181e-06	9.12482e-08	7.8114e-06	5.13127e-07	2.80526e-06
	0.748825	1.83269e-05	1.42768e-06	1.72579e-06	7.16012e-06	9.95342e-07	2.68443e-06	1.77864e-06	1.81947e-06
	0.749207	1.16186e-05	2.06578e-06	3.06581e-07	4.66365e-06	4.0352e-07	2.09265e-05	1.73329e-06	7.68777e-06
	0.749588	5.50749e-06	1.93659e-06	1.05343e-07	2.51647e-06	2.41736e-08	1.9155e-06	7.0898e-09	6.48921e-07
	0.749969	3.32556e-06	3.41474e-06	4.35388e-07	2.3919e-06	5.92643e-08	2.26015e-06	1.18676e-06	1.16872e-06
	0.750351	1.29877e-05	3.01041e-06	9.73133e-07	5.65708e-06	4.75593e-07	1.75523e-06	1.5055e-06	1.24544e-06
	0.750732	8.35644e-06	1.14408e-05	9.24026e-07	6.90709e-06	3.92372e-07	2.03308e-06	4.0587e-07	9.43774e-07
	0.751114	1.77979e-07	1.07825e-05	8.94029e-07	3.9515e-06	4.63541e-07	3.39648e-07	2.01785e-06	9.40346e-07
	0.751495	2.54962e-06	7.88045e-07	4.66333e-07	1.268e-06	3.89485e-07	1.07187e-05	4.17157e-06	5.09325e-06
	0.751877	1.12578e-05	2.81203e-06	1.4677e-07	4.73887e-06	1.19717e-06	1.29649e-05	1.86277e-06	5.34161e-06
	0.752258	2.28937e-05	5.20453e-06	3.38359e-09	9.3672e-06	2.65474e-06	2.99851e-06	1.31307e-06	2.32211e-06
	0.75264	2.87451e-05	4.55888e-06	1.77098e-07	1.11604e-05	8.92937e-07	2.73222e-06	1.02533e-06	1.55016e-06
	0.753021	1.03758e-05	4.04092e-06	6.20506e-07	5.01241e-06	1.63362e-06	1.37638e-05	1.46502e-07	5.18131e-06
	0.753403	1.21661e-05	4.08451e-06	5.38761e-10	5.41705e-06	2.28328e-06	9.42951e-06	5.39254e-07	4.08401e-06
	0.753784	1.81191e-05	1.00755e-05	3.17288e-07	9.50396e-06	3.81824e-06	9.02779e-06	1.34662e-06	4.73088e-06
	0.754166	6.4536e-07	1.01724e-05	3.18029e-07	3.71193e-06	3.48426e-06	2.86022e-06	2.06098e-06	2.80182e-06
	0.754547	7.48398e-06	2.79294e-06	7.67705e-07	3.68154e-06	3.69507e-06	3.3741e-05	4.49795e-07	1.26286e-05
	0.754929	2.63161e-05	1.1134e-06	2.09438e-07	9.21298e-06	1.02799e-05	2.36353e-05	2.27363e-08	1.13126e-05
	0.75531	3.18703e-05	1.70321e-06	3.23203e-07	1.12989e-05	6.43195e-06	3.01075e-06	9.31453e-08	3.17862e-06
	0.755692	2.34087e-05	5.60012e-06	2.52166e-07	9.75366e-06	1.75601e-06	7.37826e-06	1.51499e-08	3.04981e-06
	0.756073	2.09183e-05	2.01908e-05	3.02676e-06	1.4712e-05	7.7074e-07	3.22747e-06	3.17382e-07	1.43853e-06
	0.756454	8.42792e-06	1.07574e-05	5.48212e-06	8.22248e-06	3.36045e-06	2.50413e-05	1.20382e-08	9.47126e-06
	0.756836	1.28449e-05	8.82823e-07	7.19109e-07	4.81561e-06	7.07954e-06	1.86938e-07	5.41806e-07	2.60276e-06
	0.757217	1.79583e-05	1.68644e-06	1.21543e-07	6.58876e-06	2.18039e-06	9.18579e-06	2.77063e-07	3.88108e-06
	0.757599	5.7622e-06	3.92721e-06	5.72685e-07	3.4207e-06	3.71866e-06	1.62956e-06	2.12327e-06	2.4905e-06
	0.75798	5.38549e-06	3.57728e-06	2.48864e-06	3.81714e-06	6.76928e-06	8.16571e-06	1.42679e-06	5.45393e-06
	0.758362	1.54545e-05	2.47813e-06	9.21894e-06	9.05052e-06	2.11628e-06	1.30139e-05	1.09498e-08	5.04704e-06
	0.758743	4.59411e-06	2.84995e-06	1.3067e-05	6.83702e-06	6.23312e-07	3.51589e-06	5.61156e-08	1.39844e-06
	0.759125	1.83784e-06	3.69793e-06	4.38024e-06	3.30534e-06	2.9188e-07	9.61165e-07	9.29711e-08	4.48672e-07
	0.759506	1.30977e-05	3.01756e-06	2.04843e-07	5.44003e-06	2.11868e-06	4.48252e-06	4.89095e-07	2.36343e-06
	0.759888	3.33926e-05	1.63384e-06	3.04694e-07	1.1777e-05	2.56385e-06	3.11034e-06	4.09332e-06	3.25584e-06
	0.760269	3.29928e-05	2.84277e-07	2.48192e-08	1.11006e-05	9.53706e-07	1.98236e-06	2.78903e-06	1.90837e-06
	0.760651	2.8937e-07	1.84484e-06	5.28583e-07	8.87598e-07	1.23865e-06	4.44708e-06	5.4449e-07	2.07674e-06
	0.761032	1.35774e-05	4.72149e-07	8.11694e-07	4.95375e-06	1.51043e-06	8.48807e-07	1.45036e-07	8.34758e-07
	0.761414	7.54116e-07	1.60148e-06	2.95649e-07	8.83748e-07	2.64689e-06	1.00881e-05	3.34224e-07	4.3564e-06
[truncated: 625 more rows]

[truncated: 10 more sheets: Figure 4A, Figure 4B, Figure 4C, Figure 5A, Figure 5B, Figure 5D, Figure 5E, Figure 5F, Figure 5G, Tabelle1]
